# Supplementary material for: Salt gradient-driven adaptation in okra: uncovering mechanisms of tolerance and growth regulation
Source: Front Plant Sci. 2025 Jul 23;16:1648092. doi: 10.3389/fpls.2025.1648092 (PMC12327092; doi:10.3389/fpls.2025.1648092)
Supplement: Supplementary file 2 [file Table1.xlsx]

## Sheet: Table S1
Supplementary Table S1. Expression profiles of environment-responsive pathway genes in okra (Abelmoschus esculentus) seedlings under different NaCl treatments.
S1
response pathway
GO_accession	Description	Term_type	Over_represented_pValue	Corrected_pValue	DEG_item	DEG_list	Bg_item	Bg_list	Up	Up_Gene_names	Down	Down_Gene_names
GO:0050896	response to stimulus	biological_process	0.0081691	0.29539	13	800	876	48439	7	TRINITY_DN26498_c0_g1,TRINITY_DN37402_c0_g3,TRINITY_DN38873_c0_g1,TRINITY_DN40545_c0_g1,TRINITY_DN40545_c0_g3,TRINITY_DN41400_c1_g1,TRINITY_DN49288_c1_g1	6	TRINITY_DN28277_c0_g1,TRINITY_DN36439_c0_g4,TRINITY_DN38593_c0_g1,TRINITY_DN44927_c1_g2,TRINITY_DN44927_c1_g4,TRINITY_DN45480_c0_g2
GO:0006979	response to oxidative stress	biological_process	0.010982	0.37576	5	800	170	48439	4	TRINITY_DN37402_c0_g3,TRINITY_DN38873_c0_g1,TRINITY_DN40545_c0_g1,TRINITY_DN40545_c0_g3	1	TRINITY_DN45480_c0_g2
GO:0009733	response to auxin	biological_process	0.022113	0.67014	4	800	179	48439	0		4	TRINITY_DN28277_c0_g1,TRINITY_DN36439_c0_g4,TRINITY_DN44927_c1_g2,TRINITY_DN44927_c1_g4
GO:0042221	response to chemical	biological_process	0.029126	0.87433	5	800	273	48439	1	TRINITY_DN49288_c1_g1	4	TRINITY_DN28277_c0_g1,TRINITY_DN36439_c0_g4,TRINITY_DN44927_c1_g2,TRINITY_DN44927_c1_g4
GO:0006950	response to stress	biological_process	0.038982	1	8	800	531	48439	6	TRINITY_DN26498_c0_g1,TRINITY_DN37402_c0_g3,TRINITY_DN38873_c0_g1,TRINITY_DN40545_c0_g1,TRINITY_DN40545_c0_g3,TRINITY_DN41400_c1_g1	2	TRINITY_DN38593_c0_g1,TRINITY_DN45480_c0_g2
GO:0009719	response to endogenous stimulus	biological_process	0.049752	1	4	800	223	48439	0		4	TRINITY_DN28277_c0_g1,TRINITY_DN36439_c0_g4,TRINITY_DN44927_c1_g2,TRINITY_DN44927_c1_g4
GO:0009725	response to hormone	biological_process	0.049752	1	4	800	223	48439	0		4	TRINITY_DN28277_c0_g1,TRINITY_DN36439_c0_g4,TRINITY_DN44927_c1_g2,TRINITY_DN44927_c1_g4
GO:0006952	defense response	biological_process	0.054735	1	3	800	122	48439	2	TRINITY_DN26498_c0_g1,TRINITY_DN41400_c1_g1	1	TRINITY_DN38593_c0_g1
GO:0009415	response to water	biological_process	0.05519	1	1	800	8	48439	1	TRINITY_DN49288_c1_g1	0
GO:0001101	response to acid chemical	biological_process	0.057873	1	1	800	9	48439	1	TRINITY_DN49288_c1_g1	0
GO:0009620	response to fungus	biological_process	0.061629	1	1	800	8	48439	1	TRINITY_DN41400_c1_g1	0
GO:0050832	defense response to fungus	biological_process	0.061629	1	1	800	8	48439	1	TRINITY_DN41400_c1_g1	0
GO:0009617	response to bacterium	biological_process	0.087988	1	1	800	11	48439	1	TRINITY_DN41400_c1_g1	0
GO:0042742	defense response to bacterium	biological_process	0.087988	1	1	800	11	48439	1	TRINITY_DN41400_c1_g1	0
GO:0098542	defense response to other organism	biological_process	0.087988	1	1	800	11	48439	1	TRINITY_DN41400_c1_g1	0
GO:1901700	response to oxygen-containing compound	biological_process	0.089087	1	1	800	14	48439	1	TRINITY_DN49288_c1_g1	0
GO:0009607	response to biotic stimulus	biological_process	0.095072	1	1	800	12	48439	1	TRINITY_DN41400_c1_g1	0
GO:0043207	response to external biotic stimulus	biological_process	0.095072	1	1	800	12	48439	1	TRINITY_DN41400_c1_g1	0
GO:0051707	response to other organism	biological_process	0.095072	1	1	800	12	48439	1	TRINITY_DN41400_c1_g1	0
GO:0009628	response to abiotic stimulus	biological_process	0.1434	1	1	800	20	48439	1	TRINITY_DN49288_c1_g1	0
GO:0009605	response to external stimulus	biological_process	0.3132	1	1	800	43	48439	1	TRINITY_DN41400_c1_g1	0
oxidoreductase activity pathway
GO_accession	Description	Term_type	Over_represented_pValue	Corrected_pValue	DEG_item	DEG_list	Bg_item	Bg_list	Up	Up_Gene_names	Down	Down_Gene_names
GO:0016491	oxidoreductase activity	molecular_function	4.5676e-06	0.00076496	47	800	3285	48439	26	TRINITY_DN34924_c1_g1,TRINITY_DN35897_c0_g1,TRINITY_DN37161_c0_g1,TRINITY_DN37402_c0_g3,TRINITY_DN38418_c0_g1,TRINITY_DN38873_c0_g1,TRINITY_DN39860_c0_g1,TRINITY_DN40454_c0_g1,TRINITY_DN40545_c0_g1,TRINITY_DN40545_c0_g3,TRINITY_DN42002_c0_g1,TRINITY_DN43588_c0_g4,TRINITY_DN43683_c1_g2,TRINITY_DN45972_c5_g1,TRINITY_DN45982_c2_g4,TRINITY_DN46256_c2_g5,TRINITY_DN47958_c0_g1,TRINITY_DN48150_c0_g3,TRI…	21	TRINITY_DN34701_c0_g1,TRINITY_DN39088_c0_g1,TRINITY_DN39413_c0_g1,TRINITY_DN41465_c2_g2,TRINITY_DN41605_c1_g2,TRINITY_DN42055_c2_g1,TRINITY_DN42345_c0_g1,TRINITY_DN42988_c0_g2,TRINITY_DN43588_c0_g3,TRINITY_DN44739_c0_g2,TRINITY_DN45480_c0_g2,TRINITY_DN47061_c0_g1,TRINITY_DN50099_c0_g1,TRINITY_DN50099_c0_g3,TRINITY_DN50099_c0_g4,TRINITY_DN50666_c0_g2,TRINITY_DN50906_c0_g4,TRINITY_DN51404_c0_g1,TRI…
GO:0016684	oxidoreductase activity, acting on peroxide as acceptor	molecular_function	0.00010722	0.011765	9	800	240	48439	8	TRINITY_DN35897_c0_g1,TRINITY_DN37402_c0_g3,TRINITY_DN38873_c0_g1,TRINITY_DN39860_c0_g1,TRINITY_DN40545_c0_g1,TRINITY_DN40545_c0_g3,TRINITY_DN53466_c1_g1,TRINITY_DN53466_c1_g2	1	TRINITY_DN45480_c0_g2
GO:0016703	oxidoreductase activity, acting on single donors with incorporation of molecular oxygen, incorporation of one atom of oxygen (internal monooxygenases or internal mixed function oxidases)	molecular_function	0.00031408	0.023377	3	800	17	48439	2	TRINITY_DN42002_c0_g1,TRINITY_DN43588_c0_g4	1	TRINITY_DN43588_c0_g3
GO:0016701	oxidoreductase activity, acting on single donors with incorporation of molecular oxygen	molecular_function	0.0066359	0.24553	5	800	147	48439	3	TRINITY_DN42002_c0_g1,TRINITY_DN43588_c0_g4,TRINITY_DN43683_c1_g2	2	TRINITY_DN43588_c0_g3,TRINITY_DN53500_c1_g1
GO:0016705	oxidoreductase activity, acting on paired donors, with incorporation or reduction of molecular oxygen	molecular_function	0.013093	0.44322	13	800	886	48439	3	TRINITY_DN40454_c0_g1,TRINITY_DN46256_c2_g5,TRINITY_DN50319_c0_g1	10	TRINITY_DN34701_c0_g1,TRINITY_DN39413_c0_g1,TRINITY_DN42055_c2_g1,TRINITY_DN42345_c0_g1,TRINITY_DN47061_c0_g1,TRINITY_DN50099_c0_g1,TRINITY_DN50099_c0_g3,TRINITY_DN50099_c0_g4,TRINITY_DN50666_c0_g2,TRINITY_DN50906_c0_g4
GO:0016682	oxidoreductase activity, acting on diphenols and related substances as donors, oxygen as acceptor	molecular_function	0.16881	1	1	800	25	48439	0		1	TRINITY_DN51404_c0_g1
GO:0016679	oxidoreductase activity, acting on diphenols and related substances as donors	molecular_function	0.20081	1	1	800	31	48439	0		1	TRINITY_DN51404_c0_g1
GO:0016624	oxidoreductase activity, acting on the aldehyde or oxo group of donors, disulfide as acceptor	molecular_function	0.30006	1	1	800	44	48439	1	TRINITY_DN51526_c0_g1	0
GO:0016861	intramolecular oxidoreductase activity, interconverting aldoses and ketoses	molecular_function	0.37402	1	1	800	66	48439	0		1	TRINITY_DN49732_c0_g2
GO:0016860	intramolecular oxidoreductase activity	molecular_function	0.41277	1	1	800	74	48439	0		1	TRINITY_DN49732_c0_g2
GO:1990204	oxidoreductase complex	cellular_component	0.45018	1	1	800	111	48439	1	TRINITY_DN51471_c1_g2	0
GO:0016903	oxidoreductase activity, acting on the aldehyde or oxo group of donors	molecular_function	0.50947	1	1	800	96	48439	1	TRINITY_DN51526_c0_g1	0
GO:0016702	oxidoreductase activity, acting on single donors with incorporation of molecular oxygen, incorporation of two atoms of oxygen	molecular_function	0.61753	1	1	800	119	48439	0		1	TRINITY_DN53500_c1_g1
GO:0016627	oxidoreductase activity, acting on the CH-CH group of donors	molecular_function	0.78015	1	1	800	228	48439	1	TRINITY_DN37161_c0_g1	0
GO:0016616	oxidoreductase activity, acting on the CH-OH group of donors, NAD or NADP as acceptor	molecular_function	0.86373	1	1	800	283	48439	1	TRINITY_DN53236_c1_g1	0
GO:0016614	oxidoreductase activity, acting on CH-OH group of donors	molecular_function	0.90844	1	1	800	340	48439	1	TRINITY_DN53236_c1_g1	0
ion transition pathway
GO_accession	Description	Term_type	Over_represented_pValue	Corrected_pValue	DEG_item	DEG_list	Bg_item	Bg_list	Up	Up_Gene_names	Down	Down_Gene_names
GO:0005506	iron ion binding	molecular_function	2.0064e-06	0.00035469	22	800	951	48439	11	TRINITY_DN34924_c1_g1,TRINITY_DN35565_c0_g1,TRINITY_DN38418_c0_g1,TRINITY_DN40454_c0_g1,TRINITY_DN43683_c1_g2,TRINITY_DN46256_c2_g5,TRINITY_DN46965_c1_g1,TRINITY_DN50146_c0_g1,TRINITY_DN50146_c0_g2,TRINITY_DN50146_c0_g6,TRINITY_DN50319_c0_g1	11	TRINITY_DN34701_c0_g1,TRINITY_DN39413_c0_g1,TRINITY_DN42055_c2_g1,TRINITY_DN42345_c0_g1,TRINITY_DN42988_c0_g2,TRINITY_DN47061_c0_g1,TRINITY_DN50099_c0_g1,TRINITY_DN50099_c0_g3,TRINITY_DN50099_c0_g4,TRINITY_DN50666_c0_g2,TRINITY_DN50906_c0_g4
GO:0005384	manganese ion transmembrane transporter activity	molecular_function	0.00034104	0.023591	3	800	22	48439	3	TRINITY_DN40389_c1_g5,TRINITY_DN48813_c1_g1,TRINITY_DN48813_c1_g2	0
GO:0030026	intracellular manganese ion homeostasis	biological_process	0.00034104	0.023591	3	800	22	48439	3	TRINITY_DN40389_c1_g5,TRINITY_DN48813_c1_g1,TRINITY_DN48813_c1_g2	0
GO:0055071	manganese ion homeostasis	biological_process	0.00034104	0.023591	3	800	22	48439	3	TRINITY_DN40389_c1_g5,TRINITY_DN48813_c1_g1,TRINITY_DN48813_c1_g2	0
GO:0046914	transition metal ion binding	molecular_function	0.00084177	0.047831	31	800	2232	48439	14	TRINITY_DN34357_c0_g1,TRINITY_DN34924_c1_g1,TRINITY_DN35565_c0_g1,TRINITY_DN36115_c0_g1,TRINITY_DN38418_c0_g1,TRINITY_DN40454_c0_g1,TRINITY_DN43683_c1_g2,TRINITY_DN45972_c5_g1,TRINITY_DN46256_c2_g5,TRINITY_DN46965_c1_g1,TRINITY_DN50146_c0_g1,TRINITY_DN50146_c0_g2,TRINITY_DN50146_c0_g6,TRINITY_DN50319_c0_g1	17	TRINITY_DN34701_c0_g1,TRINITY_DN39088_c0_g1,TRINITY_DN39413_c0_g1,TRINITY_DN41465_c2_g2,TRINITY_DN41495_c1_g1,TRINITY_DN41605_c1_g2,TRINITY_DN42055_c2_g1,TRINITY_DN42345_c0_g1,TRINITY_DN42988_c0_g2,TRINITY_DN46598_c0_g5,TRINITY_DN47061_c0_g1,TRINITY_DN47445_c0_g1,TRINITY_DN50099_c0_g1,TRINITY_DN50099_c0_g3,TRINITY_DN50099_c0_g4,TRINITY_DN50666_c0_g2,TRINITY_DN50906_c0_g4
GO:0046872	metal ion binding	molecular_function	0.0014802	0.072197	45	800	3908	48439	23	TRINITY_DN21572_c0_g1,TRINITY_DN34357_c0_g1,TRINITY_DN34924_c1_g1,TRINITY_DN35209_c0_g2,TRINITY_DN35565_c0_g1,TRINITY_DN36115_c0_g1,TRINITY_DN37981_c0_g2,TRINITY_DN38288_c0_g1,TRINITY_DN38418_c0_g1,TRINITY_DN40454_c0_g1,TRINITY_DN42346_c0_g1,TRINITY_DN43683_c1_g2,TRINITY_DN45972_c5_g1,TRINITY_DN46256_c2_g5,TRINITY_DN46344_c0_g1,TRINITY_DN46518_c0_g1,TRINITY_DN46965_c1_g1,TRINITY_DN50146_c0_g1,TRI…	22	TRINITY_DN34701_c0_g1,TRINITY_DN35591_c0_g1,TRINITY_DN39088_c0_g1,TRINITY_DN39413_c0_g1,TRINITY_DN40207_c0_g2,TRINITY_DN41465_c2_g2,TRINITY_DN41495_c1_g1,TRINITY_DN41605_c1_g2,TRINITY_DN42055_c2_g1,TRINITY_DN42345_c0_g1,TRINITY_DN42988_c0_g2,TRINITY_DN46598_c0_g5,TRINITY_DN47061_c0_g1,TRINITY_DN47445_c0_g1,TRINITY_DN47857_c0_g3,TRINITY_DN50004_c0_g1,TRINITY_DN50099_c0_g1,TRINITY_DN50099_c0_g3,TRI…
GO:0006873	intracellular monoatomic ion homeostasis	biological_process	0.0019225	0.079445	3	800	38	48439	3	TRINITY_DN40389_c1_g5,TRINITY_DN48813_c1_g1,TRINITY_DN48813_c1_g2	0
GO:0050801	monoatomic ion homeostasis	biological_process	0.0019225	0.079445	3	800	38	48439	3	TRINITY_DN40389_c1_g5,TRINITY_DN48813_c1_g1,TRINITY_DN48813_c1_g2	0
GO:0098771	inorganic ion homeostasis	biological_process	0.0019225	0.079445	3	800	38	48439	3	TRINITY_DN40389_c1_g5,TRINITY_DN48813_c1_g1,TRINITY_DN48813_c1_g2	0
GO:0046915	transition metal ion transmembrane transporter activity	molecular_function	0.0054354	0.20347	3	800	55	48439	3	TRINITY_DN40389_c1_g5,TRINITY_DN48813_c1_g1,TRINITY_DN48813_c1_g2	0
GO:0000287	magnesium ion binding	molecular_function	0.017439	0.55492	5	800	195	48439	3	TRINITY_DN38288_c0_g1,TRINITY_DN46344_c0_g1,TRINITY_DN46518_c0_g1	2	TRINITY_DN35591_c0_g1,TRINITY_DN47857_c0_g3
GO:0030151	molybdenum ion binding	molecular_function	0.14692	1	1	800	22	48439	0		1	TRINITY_DN41465_c2_g2
GO:0005507	copper ion binding	molecular_function	0.15631	1	3	800	181	48439	1	TRINITY_DN45972_c5_g1	2	TRINITY_DN39088_c0_g1,TRINITY_DN41605_c1_g2
GO:0046873	metal ion transmembrane transporter activity	molecular_function	0.22129	1	3	800	228	48439	3	TRINITY_DN40389_c1_g5,TRINITY_DN48813_c1_g1,TRINITY_DN48813_c1_g2	0
GO:0030955	potassium ion binding	molecular_function	0.33323	1	1	800	60	48439	1	TRINITY_DN46344_c0_g1	0
GO:0031420	alkali metal ion binding	molecular_function	0.33323	1	1	800	60	48439	1	TRINITY_DN46344_c0_g1	0
GO:0005509	calcium ion binding	molecular_function	0.42148	1	5	800	646	48439	1	TRINITY_DN51471_c1_g2	4	TRINITY_DN40207_c0_g2,TRINITY_DN41495_c1_g1,TRINITY_DN50004_c0_g1,TRINITY_DN50843_c0_g1
GO:0015075	monoatomic ion transmembrane transporter activity	molecular_function	0.61408	1	5	800	793	48439	3	TRINITY_DN40389_c1_g5,TRINITY_DN48813_c1_g1,TRINITY_DN48813_c1_g2	2	TRINITY_DN46827_c1_g1,TRINITY_DN53563_c0_g3
GO:0005216	monoatomic ion channel activity	molecular_function	0.70428	1	1	800	162	48439	0		1	TRINITY_DN53563_c0_g3
GO:0006811	monoatomic ion transport	biological_process	0.88058	1	3	800	735	48439	1	TRINITY_DN45512_c0_g2	2	TRINITY_DN46827_c1_g1,TRINITY_DN53563_c0_g3
GO:0008270	zinc ion binding	molecular_function	0.91356	1	5	800	1046	48439	2	TRINITY_DN34357_c0_g1,TRINITY_DN36115_c0_g1	3	TRINITY_DN41495_c1_g1,TRINITY_DN46598_c0_g5,TRINITY_DN47445_c0_g1
GO:0034220	monoatomic ion transmembrane transport	biological_process	0.92773	1	1	800	414	48439	1	TRINITY_DN45512_c0_g2	0
GO:0098660	inorganic ion transmembrane transport	biological_process	0.94659	1	1	800	455	48439	1	TRINITY_DN45512_c0_g2	0
calcium signaling pathway
GO_accession	Description	Term_type	Over_represented_pValue	Corrected_pValue	DEG_item	DEG_list	Bg_item	Bg_list	Up	Up_Gene_names	Down	Down_Gene_names
GO:0005509	calcium ion binding	molecular_function	0.42148	1	5	800	646	48439	1	TRINITY_DN51471_c1_g2	4	TRINITY_DN40207_c0_g2,TRINITY_DN41495_c1_g1,TRINITY_DN50004_c0_g1,TRINITY_DN50843_c0_g1
S2
response pathway
GO_accession	Description	Term_type	Over_represented_pValue	Corrected_pValue	DEG_item	DEG_list	Bg_item	Bg_list	Up	Up_Gene_names	Down	Down_Gene_names
GO:0009733	response to auxin	biological_process	1.6742e-11	2.3162e-09	30	6956	179	48439	18	TRINITY_DN30986_c0_g1,TRINITY_DN36285_c0_g2,TRINITY_DN36439_c0_g6,TRINITY_DN38018_c0_g1,TRINITY_DN40102_c0_g1,TRINITY_DN40128_c1_g1,TRINITY_DN40664_c0_g3,TRINITY_DN40664_c0_g4,TRINITY_DN40664_c0_g7,TRINITY_DN40905_c0_g1,TRINITY_DN40905_c0_g8,TRINITY_DN43079_c2_g8,TRINITY_DN45382_c0_g1,TRINITY_DN45382_c3_g1,TRINITY_DN45382_c3_g2,TRINITY_DN45382_c3_g3,TRINITY_DN45382_c3_g4,TRINITY_DN54191_c1_g2	12	TRINITY_DN26281_c0_g1,TRINITY_DN28277_c0_g1,TRINITY_DN29191_c1_g1,TRINITY_DN36339_c1_g3,TRINITY_DN36439_c0_g4,TRINITY_DN38012_c0_g3,TRINITY_DN38340_c3_g1,TRINITY_DN42852_c0_g2,TRINITY_DN44571_c2_g4,TRINITY_DN44927_c1_g2,TRINITY_DN45403_c0_g1,TRINITY_DN51503_c3_g1
GO:0009719	response to endogenous stimulus	biological_process	1.0274e-10	1.1676e-08	35	6956	223	48439	23	TRINITY_DN30986_c0_g1,TRINITY_DN32414_c0_g1,TRINITY_DN36285_c0_g2,TRINITY_DN36439_c0_g6,TRINITY_DN38018_c0_g1,TRINITY_DN40102_c0_g1,TRINITY_DN40128_c1_g1,TRINITY_DN40664_c0_g3,TRINITY_DN40664_c0_g4,TRINITY_DN40664_c0_g7,TRINITY_DN40905_c0_g1,TRINITY_DN40905_c0_g8,TRINITY_DN42491_c1_g2,TRINITY_DN43079_c2_g8,TRINITY_DN45382_c0_g1,TRINITY_DN45382_c3_g1,TRINITY_DN45382_c3_g2,TRINITY_DN45382_c3_g3,TRI…	12	TRINITY_DN26281_c0_g1,TRINITY_DN28277_c0_g1,TRINITY_DN29191_c1_g1,TRINITY_DN36339_c1_g3,TRINITY_DN36439_c0_g4,TRINITY_DN38012_c0_g3,TRINITY_DN38340_c3_g1,TRINITY_DN42852_c0_g2,TRINITY_DN44571_c2_g4,TRINITY_DN44927_c1_g2,TRINITY_DN45403_c0_g1,TRINITY_DN51503_c3_g1
GO:0009725	response to hormone	biological_process	1.0274e-10	1.1676e-08	35	6956	223	48439	23	TRINITY_DN30986_c0_g1,TRINITY_DN32414_c0_g1,TRINITY_DN36285_c0_g2,TRINITY_DN36439_c0_g6,TRINITY_DN38018_c0_g1,TRINITY_DN40102_c0_g1,TRINITY_DN40128_c1_g1,TRINITY_DN40664_c0_g3,TRINITY_DN40664_c0_g4,TRINITY_DN40664_c0_g7,TRINITY_DN40905_c0_g1,TRINITY_DN40905_c0_g8,TRINITY_DN42491_c1_g2,TRINITY_DN43079_c2_g8,TRINITY_DN45382_c0_g1,TRINITY_DN45382_c3_g1,TRINITY_DN45382_c3_g2,TRINITY_DN45382_c3_g3,TRI…	12	TRINITY_DN26281_c0_g1,TRINITY_DN28277_c0_g1,TRINITY_DN29191_c1_g1,TRINITY_DN36339_c1_g3,TRINITY_DN36439_c0_g4,TRINITY_DN38012_c0_g3,TRINITY_DN38340_c3_g1,TRINITY_DN42852_c0_g2,TRINITY_DN44571_c2_g4,TRINITY_DN44927_c1_g2,TRINITY_DN45403_c0_g1,TRINITY_DN51503_c3_g1
GO:0042221	response to chemical	biological_process	1.384e-09	1.3762e-07	38	6956	273	48439	26	TRINITY_DN26909_c0_g1,TRINITY_DN30986_c0_g1,TRINITY_DN32414_c0_g1,TRINITY_DN36285_c0_g2,TRINITY_DN36439_c0_g6,TRINITY_DN38018_c0_g1,TRINITY_DN40102_c0_g1,TRINITY_DN40128_c1_g1,TRINITY_DN40664_c0_g3,TRINITY_DN40664_c0_g4,TRINITY_DN40664_c0_g7,TRINITY_DN40905_c0_g1,TRINITY_DN40905_c0_g8,TRINITY_DN42491_c1_g2,TRINITY_DN43079_c2_g8,TRINITY_DN45382_c0_g1,TRINITY_DN45382_c3_g1,TRINITY_DN45382_c3_g2,TRI…	12	TRINITY_DN26281_c0_g1,TRINITY_DN28277_c0_g1,TRINITY_DN29191_c1_g1,TRINITY_DN36339_c1_g3,TRINITY_DN36439_c0_g4,TRINITY_DN38012_c0_g3,TRINITY_DN38340_c3_g1,TRINITY_DN42852_c0_g2,TRINITY_DN44571_c2_g4,TRINITY_DN44927_c1_g2,TRINITY_DN45403_c0_g1,TRINITY_DN51503_c3_g1
GO:0050896	response to stimulus	biological_process	8.0029e-07	4.9932e-05	87	6956	876	48439	52	TRINITY_DN16274_c0_g1,TRINITY_DN22880_c0_g1,TRINITY_DN23347_c0_g1,TRINITY_DN26909_c0_g1,TRINITY_DN28562_c0_g1,TRINITY_DN29944_c0_g1,TRINITY_DN30986_c0_g1,TRINITY_DN32414_c0_g1,TRINITY_DN36285_c0_g2,TRINITY_DN36439_c0_g6,TRINITY_DN37402_c0_g3,TRINITY_DN38018_c0_g1,TRINITY_DN38873_c0_g1,TRINITY_DN39475_c1_g2,TRINITY_DN40102_c0_g1,TRINITY_DN40128_c1_g1,TRINITY_DN40545_c0_g1,TRINITY_DN40545_c0_g3,TRI…	35	TRINITY_DN128788_c0_g1,TRINITY_DN26281_c0_g1,TRINITY_DN28277_c0_g1,TRINITY_DN29191_c1_g1,TRINITY_DN35952_c2_g1,TRINITY_DN36339_c1_g3,TRINITY_DN36439_c0_g4,TRINITY_DN37402_c0_g1,TRINITY_DN38012_c0_g3,TRINITY_DN38340_c3_g1,TRINITY_DN39019_c0_g1,TRINITY_DN39226_c0_g1,TRINITY_DN41225_c0_g1,TRINITY_DN42162_c0_g2,TRINITY_DN42513_c3_g4,TRINITY_DN42852_c0_g2,TRINITY_DN43753_c0_g1,TRINITY_DN44571_c2_g4,TR…
GO:0006952	defense response	biological_process	0.0010129	0.02558	16	6956	122	48439	7	TRINITY_DN29944_c0_g1,TRINITY_DN41225_c2_g1,TRINITY_DN41225_c2_g9,TRINITY_DN41734_c2_g2,TRINITY_DN42444_c0_g1,TRINITY_DN42562_c0_g6,TRINITY_DN43807_c0_g1	9	TRINITY_DN35952_c2_g1,TRINITY_DN39226_c0_g1,TRINITY_DN41225_c0_g1,TRINITY_DN42162_c0_g2,TRINITY_DN42513_c3_g4,TRINITY_DN44578_c0_g2,TRINITY_DN44578_c0_g3,TRINITY_DN49535_c0_g2,TRINITY_DN51603_c1_g1
GO:0006979	response to oxidative stress	biological_process	0.0011078	0.027757	23	6956	170	48439	12	TRINITY_DN23347_c0_g1,TRINITY_DN37402_c0_g3,TRINITY_DN38873_c0_g1,TRINITY_DN39475_c1_g2,TRINITY_DN40545_c0_g1,TRINITY_DN40545_c0_g3,TRINITY_DN44407_c1_g3,TRINITY_DN44549_c2_g1,TRINITY_DN46758_c0_g1,TRINITY_DN46758_c1_g2,TRINITY_DN48459_c0_g1,TRINITY_DN54496_c2_g1	11	TRINITY_DN37402_c0_g1,TRINITY_DN39019_c0_g1,TRINITY_DN43753_c0_g1,TRINITY_DN45442_c0_g4,TRINITY_DN45480_c0_g2,TRINITY_DN47338_c0_g1,TRINITY_DN48261_c0_g2,TRINITY_DN48270_c2_g1,TRINITY_DN49191_c0_g2,TRINITY_DN54201_c1_g5,TRINITY_DN54301_c1_g1
GO:0048585	negative regulation of response to stimulus	biological_process	0.012885	0.19903	3	6956	9	48439	3	TRINITY_DN29543_c0_g1,TRINITY_DN44243_c1_g3,TRINITY_DN93328_c0_g1	0
GO:0009611	response to wounding	biological_process	0.021145	0.29254	2	6956	9	48439	0		2	TRINITY_DN128788_c0_g1,TRINITY_DN46081_c2_g2
GO:0009617	response to bacterium	biological_process	0.028942	0.33611	3	6956	11	48439	2	TRINITY_DN41734_c2_g2,TRINITY_DN42562_c0_g6	1	TRINITY_DN42513_c3_g4
GO:0042742	defense response to bacterium	biological_process	0.028942	0.33611	3	6956	11	48439	2	TRINITY_DN41734_c2_g2,TRINITY_DN42562_c0_g6	1	TRINITY_DN42513_c3_g4
GO:0098542	defense response to other organism	biological_process	0.028942	0.33611	3	6956	11	48439	2	TRINITY_DN41734_c2_g2,TRINITY_DN42562_c0_g6	1	TRINITY_DN42513_c3_g4
GO:0009607	response to biotic stimulus	biological_process	0.035391	0.38045	3	6956	12	48439	2	TRINITY_DN41734_c2_g2,TRINITY_DN42562_c0_g6	1	TRINITY_DN42513_c3_g4
GO:0043207	response to external biotic stimulus	biological_process	0.035391	0.38045	3	6956	12	48439	2	TRINITY_DN41734_c2_g2,TRINITY_DN42562_c0_g6	1	TRINITY_DN42513_c3_g4
GO:0051707	response to other organism	biological_process	0.035391	0.38045	3	6956	12	48439	2	TRINITY_DN41734_c2_g2,TRINITY_DN42562_c0_g6	1	TRINITY_DN42513_c3_g4
GO:0006950	response to stress	biological_process	0.044323	0.44351	44	6956	531	48439	22	TRINITY_DN22880_c0_g1,TRINITY_DN23347_c0_g1,TRINITY_DN28562_c0_g1,TRINITY_DN29944_c0_g1,TRINITY_DN37402_c0_g3,TRINITY_DN38873_c0_g1,TRINITY_DN39475_c1_g2,TRINITY_DN40545_c0_g1,TRINITY_DN40545_c0_g3,TRINITY_DN41225_c2_g1,TRINITY_DN41225_c2_g9,TRINITY_DN41734_c2_g2,TRINITY_DN42444_c0_g1,TRINITY_DN42562_c0_g6,TRINITY_DN43807_c0_g1,TRINITY_DN44407_c1_g3,TRINITY_DN44549_c2_g1,TRINITY_DN46758_c0_g1,TRI…	22	TRINITY_DN128788_c0_g1,TRINITY_DN35952_c2_g1,TRINITY_DN37402_c0_g1,TRINITY_DN39019_c0_g1,TRINITY_DN39226_c0_g1,TRINITY_DN41225_c0_g1,TRINITY_DN42162_c0_g2,TRINITY_DN42513_c3_g4,TRINITY_DN43753_c0_g1,TRINITY_DN44578_c0_g2,TRINITY_DN44578_c0_g3,TRINITY_DN45442_c0_g4,TRINITY_DN45480_c0_g2,TRINITY_DN46081_c2_g2,TRINITY_DN47338_c0_g1,TRINITY_DN48261_c0_g2,TRINITY_DN48270_c2_g1,TRINITY_DN49191_c0_g2,TR…
GO:0009415	response to water	biological_process	0.051982	0.50123	2	6956	8	48439	2	TRINITY_DN49288_c1_g1,TRINITY_DN49288_c1_g2	0
GO:0001101	response to acid chemical	biological_process	0.05604	0.53229	2	6956	9	48439	2	TRINITY_DN49288_c1_g1,TRINITY_DN49288_c1_g2	0
GO:1901700	response to oxygen-containing compound	biological_process	0.12406	0.87699	2	6956	14	48439	2	TRINITY_DN49288_c1_g1,TRINITY_DN49288_c1_g2	0
GO:0048584	positive regulation of response to stimulus	biological_process	0.12869	0.88281	2	6956	13	48439	2	TRINITY_DN2659_c0_g1,TRINITY_DN46058_c0_g1	0
GO:0048583	regulation of response to stimulus	biological_process	0.13345	0.89422	12	6956	177	48439	12	TRINITY_DN126249_c0_g1,TRINITY_DN13616_c0_g1,TRINITY_DN15863_c0_g1,TRINITY_DN23425_c0_g1,TRINITY_DN2659_c0_g1,TRINITY_DN26707_c1_g1,TRINITY_DN29543_c0_g1,TRINITY_DN31372_c0_g2,TRINITY_DN44243_c1_g3,TRINITY_DN45481_c0_g1,TRINITY_DN46058_c0_g1,TRINITY_DN93328_c0_g1	0
GO:0006955	immune response	biological_process	0.19509	1	3	6956	43	48439	3	TRINITY_DN16274_c0_g1,TRINITY_DN4891_c0_g1,TRINITY_DN86623_c0_g1	0
GO:0009628	response to abiotic stimulus	biological_process	0.29106	1	3	6956	20	48439	2	TRINITY_DN49288_c1_g1,TRINITY_DN49288_c1_g2	1	TRINITY_DN50822_c0_g2
GO:0002831	regulation of response to biotic stimulus	biological_process	0.30532	1	1	6956	12	48439	1	TRINITY_DN31372_c0_g2	0
GO:0031347	regulation of defense response	biological_process	0.30532	1	1	6956	12	48439	1	TRINITY_DN31372_c0_g2	0
GO:0032101	regulation of response to external stimulus	biological_process	0.30532	1	1	6956	12	48439	1	TRINITY_DN31372_c0_g2	0
GO:1901031	regulation of response to reactive oxygen species	biological_process	0.344	1	1	6956	10	48439	1	TRINITY_DN45481_c0_g1	0
GO:1902882	regulation of response to oxidative stress	biological_process	0.344	1	1	6956	10	48439	1	TRINITY_DN45481_c0_g1	0
GO:0009605	response to external stimulus	biological_process	0.35408	1	5	6956	43	48439	3	TRINITY_DN41734_c2_g2,TRINITY_DN42562_c0_g6,TRINITY_DN45092_c0_g3	2	TRINITY_DN42513_c3_g4,TRINITY_DN50822_c0_g2
GO:0009620	response to fungus	biological_process	0.36944	1	1	6956	8	48439	0		1	TRINITY_DN42513_c3_g4
GO:0050832	defense response to fungus	biological_process	0.36944	1	1	6956	8	48439	0		1	TRINITY_DN42513_c3_g4
GO:0019236	response to pheromone	biological_process	0.39784	1	1	6956	12	48439	1	TRINITY_DN26909_c0_g1	0
GO:0080134	regulation of response to stress	biological_process	0.54597	1	2	6956	41	48439	2	TRINITY_DN31372_c0_g2,TRINITY_DN45481_c0_g1	0
GO:0009314	response to radiation	biological_process	0.79695	1	1	6956	12	48439	0		1	TRINITY_DN50822_c0_g2
GO:0009416	response to light stimulus	biological_process	0.79695	1	1	6956	12	48439	0		1	TRINITY_DN50822_c0_g2
GO:0006974	DNA damage response	biological_process	0.99998	1	3	6956	226	48439	3	TRINITY_DN22880_c0_g1,TRINITY_DN28562_c0_g1,TRINITY_DN67475_c0_g1	0
GO:0033554	cellular response to stress	biological_process	0.99998	1	3	6956	227	48439	3	TRINITY_DN22880_c0_g1,TRINITY_DN28562_c0_g1,TRINITY_DN67475_c0_g1	0
GO:0051716	cellular response to stimulus	biological_process	0.99998	1	3	6956	228	48439	3	TRINITY_DN22880_c0_g1,TRINITY_DN28562_c0_g1,TRINITY_DN67475_c0_g1	0
oxidoreductase activity pathway
GO_accession	Description	Term_type	Over_represented_pValue	Corrected_pValue	DEG_item	DEG_list	Bg_item	Bg_list	Up	Up_Gene_names	Down	Down_Gene_names
GO:0016491	oxidoreductase activity	molecular_function	4.2136e-10	4.325e-08	299	6956	3285	48439	184	TRINITY_DN10109_c0_g1,TRINITY_DN102504_c0_g1,TRINITY_DN105676_c0_g1,TRINITY_DN112838_c0_g1,TRINITY_DN113060_c0_g1,TRINITY_DN117086_c0_g1,TRINITY_DN120705_c0_g1,TRINITY_DN12142_c0_g1,TRINITY_DN14316_c0_g1,TRINITY_DN15322_c0_g1,TRINITY_DN15427_c0_g1,TRINITY_DN15722_c0_g1,TRINITY_DN15755_c0_g1,TRINITY_DN15982_c0_g1,TRINITY_DN16034_c0_g1,TRINITY_DN16140_c0_g1,TRINITY_DN16174_c0_g1,TRINITY_DN16562_c0_…	115	TRINITY_DN22407_c1_g1,TRINITY_DN30441_c0_g1,TRINITY_DN31330_c0_g1,TRINITY_DN31521_c0_g2,TRINITY_DN32050_c0_g1,TRINITY_DN33465_c0_g1,TRINITY_DN33560_c0_g1,TRINITY_DN33907_c0_g1,TRINITY_DN34940_c0_g1,TRINITY_DN36843_c0_g1,TRINITY_DN37402_c0_g1,TRINITY_DN38197_c0_g1,TRINITY_DN38469_c0_g1,TRINITY_DN39019_c0_g1,TRINITY_DN39065_c0_g1,TRINITY_DN39280_c2_g1,TRINITY_DN40673_c1_g1,TRINITY_DN40673_c1_g4,TRI…
GO:1990204	oxidoreductase complex	cellular_component	6.8365e-07	4.4396e-05	17	6956	111	48439	9	TRINITY_DN103380_c0_g1,TRINITY_DN105735_c0_g1,TRINITY_DN121612_c0_g1,TRINITY_DN14890_c0_g1,TRINITY_DN16518_c0_g1,TRINITY_DN21087_c0_g1,TRINITY_DN24023_c0_g1,TRINITY_DN40398_c0_g1,TRINITY_DN42144_c4_g3	8	TRINITY_DN39782_c0_g1,TRINITY_DN40112_c0_g1,TRINITY_DN41755_c2_g7,TRINITY_DN42315_c0_g2,TRINITY_DN43514_c0_g1,TRINITY_DN45465_c0_g1,TRINITY_DN47488_c1_g1,TRINITY_DN51657_c0_g1
GO:0016705	oxidoreductase activity, acting on paired donors, with incorporation or reduction of molecular oxygen	molecular_function	0.00030212	0.0091897	85	6956	886	48439	53	TRINITY_DN102504_c0_g1,TRINITY_DN112838_c0_g1,TRINITY_DN14316_c0_g1,TRINITY_DN16034_c0_g1,TRINITY_DN16562_c0_g1,TRINITY_DN17359_c0_g1,TRINITY_DN23868_c0_g1,TRINITY_DN25100_c0_g1,TRINITY_DN28367_c1_g2,TRINITY_DN28503_c0_g1,TRINITY_DN31505_c0_g1,TRINITY_DN32615_c0_g1,TRINITY_DN33338_c0_g1,TRINITY_DN33535_c2_g1,TRINITY_DN34528_c0_g1,TRINITY_DN36673_c0_g2,TRINITY_DN37024_c0_g1,TRINITY_DN3792_c0_g1,TR…	32	TRINITY_DN31521_c0_g2,TRINITY_DN33465_c0_g1,TRINITY_DN33560_c0_g1,TRINITY_DN38197_c0_g1,TRINITY_DN39280_c2_g1,TRINITY_DN41621_c2_g2,TRINITY_DN41621_c2_g5,TRINITY_DN41751_c0_g1,TRINITY_DN42557_c0_g1,TRINITY_DN42797_c2_g1,TRINITY_DN43022_c0_g1,TRINITY_DN43905_c1_g2,TRINITY_DN43905_c2_g1,TRINITY_DN46149_c0_g2,TRINITY_DN46904_c0_g1,TRINITY_DN46971_c0_g5,TRINITY_DN47061_c0_g1,TRINITY_DN48199_c1_g2,TRI…
GO:0016684	oxidoreductase activity, acting on peroxide as acceptor	molecular_function	0.00072756	0.019133	30	6956	240	48439	18	TRINITY_DN18675_c0_g1,TRINITY_DN22681_c0_g1,TRINITY_DN23347_c0_g1,TRINITY_DN24245_c0_g1,TRINITY_DN27679_c0_g1,TRINITY_DN37063_c0_g1,TRINITY_DN37402_c0_g3,TRINITY_DN38873_c0_g1,TRINITY_DN39475_c1_g2,TRINITY_DN40545_c0_g1,TRINITY_DN40545_c0_g3,TRINITY_DN44196_c0_g3,TRINITY_DN44407_c1_g3,TRINITY_DN44549_c2_g1,TRINITY_DN46758_c0_g1,TRINITY_DN46758_c1_g2,TRINITY_DN48459_c0_g1,TRINITY_DN54496_c2_g1	12	TRINITY_DN37402_c0_g1,TRINITY_DN39019_c0_g1,TRINITY_DN43753_c0_g1,TRINITY_DN45442_c0_g4,TRINITY_DN45480_c0_g2,TRINITY_DN46237_c0_g2,TRINITY_DN47338_c0_g1,TRINITY_DN48261_c0_g2,TRINITY_DN48270_c2_g1,TRINITY_DN49191_c0_g2,TRINITY_DN54201_c1_g5,TRINITY_DN54301_c1_g1
GO:0016620	oxidoreductase activity, acting on the aldehyde or oxo group of donors, NAD or NADP as acceptor	molecular_function	0.0046166	0.086412	8	6956	52	48439	2	TRINITY_DN35874_c0_g1,TRINITY_DN36138_c0_g2	6	TRINITY_DN39065_c0_g1,TRINITY_DN42861_c0_g1,TRINITY_DN51980_c0_g2,TRINITY_DN51980_c0_g3,TRINITY_DN53815_c0_g1,TRINITY_DN53815_c0_g5
GO:0016627	oxidoreductase activity, acting on the CH-CH group of donors	molecular_function	0.012526	0.19443	22	6956	228	48439	18	TRINITY_DN10109_c0_g1,TRINITY_DN19703_c0_g1,TRINITY_DN20730_c0_g1,TRINITY_DN22177_c0_g1,TRINITY_DN24177_c0_g1,TRINITY_DN25030_c0_g1,TRINITY_DN25130_c0_g1,TRINITY_DN25130_c0_g2,TRINITY_DN28424_c0_g1,TRINITY_DN29979_c0_g1,TRINITY_DN29979_c0_g2,TRINITY_DN31589_c0_g1,TRINITY_DN31639_c0_g1,TRINITY_DN42239_c2_g3,TRINITY_DN43306_c1_g1,TRINITY_DN53792_c1_g3,TRINITY_DN61712_c0_g1,TRINITY_DN78023_c0_g1	4	TRINITY_DN33907_c0_g1,TRINITY_DN51288_c0_g1,TRINITY_DN51288_c0_g2,TRINITY_DN71443_c0_g1
GO:0016903	oxidoreductase activity, acting on the aldehyde or oxo group of donors	molecular_function	0.01587	0.23488	12	6956	96	48439	6	TRINITY_DN15755_c0_g1,TRINITY_DN21307_c0_g1,TRINITY_DN25255_c0_g1,TRINITY_DN35874_c0_g1,TRINITY_DN36138_c0_g2,TRINITY_DN49411_c0_g1	6	TRINITY_DN39065_c0_g1,TRINITY_DN42861_c0_g1,TRINITY_DN51980_c0_g2,TRINITY_DN51980_c0_g3,TRINITY_DN53815_c0_g1,TRINITY_DN53815_c0_g5
GO:0016616	oxidoreductase activity, acting on the CH-OH group of donors, NAD or NADP as acceptor	molecular_function	0.06405	0.59075	24	6956	283	48439	19	TRINITY_DN12142_c0_g1,TRINITY_DN15982_c0_g1,TRINITY_DN21629_c0_g1,TRINITY_DN22625_c0_g1,TRINITY_DN28368_c0_g1,TRINITY_DN29506_c0_g1,TRINITY_DN30879_c0_g1,TRINITY_DN31062_c0_g1,TRINITY_DN32512_c0_g1,TRINITY_DN39067_c1_g2,TRINITY_DN39067_c1_g3,TRINITY_DN40771_c0_g1,TRINITY_DN40964_c0_g1,TRINITY_DN41954_c0_g1,TRINITY_DN43012_c2_g1,TRINITY_DN44105_c3_g3,TRINITY_DN53081_c2_g6,TRINITY_DN8627_c0_g1,TRIN…	5	TRINITY_DN51651_c0_g2,TRINITY_DN51651_c0_g3,TRINITY_DN53300_c0_g3,TRINITY_DN53300_c0_g4,TRINITY_DN53336_c0_g3
GO:0016712	oxidoreductase activity, acting on paired donors, with incorporation or reduction of molecular oxygen, reduced flavin or flavoprotein as one donor, and incorporation of one atom of oxygen	molecular_function	0.079227	0.67406	2	6956	6	48439	2	TRINITY_DN102504_c0_g1,TRINITY_DN31505_c0_g1	0
GO:0016655	oxidoreductase activity, acting on NAD(P)H, quinone or similar compound as acceptor	molecular_function	0.11626	0.85682	4	6956	18	48439	0		4	TRINITY_DN31330_c0_g1,TRINITY_DN44597_c0_g2,TRINITY_DN47450_c0_g3,TRINITY_DN47657_c0_g2
GO:0016667	oxidoreductase activity, acting on a sulfur group of donors	molecular_function	0.12069	0.87278	7	6956	80	48439	4	TRINITY_DN15427_c0_g1,TRINITY_DN18989_c0_g1,TRINITY_DN43206_c7_g7,TRINITY_DN49749_c0_g5	3	TRINITY_DN36843_c0_g1,TRINITY_DN47330_c0_g1,TRINITY_DN48753_c0_g5
GO:0016614	oxidoreductase activity, acting on CH-OH group of donors	molecular_function	0.12162	0.87558	27	6956	340	48439	20	TRINITY_DN12142_c0_g1,TRINITY_DN15982_c0_g1,TRINITY_DN21629_c0_g1,TRINITY_DN22625_c0_g1,TRINITY_DN28368_c0_g1,TRINITY_DN29506_c0_g1,TRINITY_DN30879_c0_g1,TRINITY_DN31062_c0_g1,TRINITY_DN32512_c0_g1,TRINITY_DN34065_c0_g1,TRINITY_DN39067_c1_g2,TRINITY_DN39067_c1_g3,TRINITY_DN40771_c0_g1,TRINITY_DN40964_c0_g1,TRINITY_DN41954_c0_g1,TRINITY_DN43012_c2_g1,TRINITY_DN44105_c3_g3,TRINITY_DN53081_c2_g6,TRI…	7	TRINITY_DN44157_c0_g1,TRINITY_DN51651_c0_g2,TRINITY_DN51651_c0_g3,TRINITY_DN51817_c0_g1,TRINITY_DN53300_c0_g3,TRINITY_DN53300_c0_g4,TRINITY_DN53336_c0_g3
GO:0016671	oxidoreductase activity, acting on a sulfur group of donors, disulfide as acceptor	molecular_function	0.15198	0.96722	4	6956	45	48439	2	TRINITY_DN15427_c0_g1,TRINITY_DN18989_c0_g1	2	TRINITY_DN47330_c0_g1,TRINITY_DN48753_c0_g5
GO:0016709	oxidoreductase activity, acting on paired donors, with incorporation or reduction of molecular oxygen, NAD(P)H as one donor, and incorporation of one atom of oxygen	molecular_function	0.17577	1	7	6956	61	48439	5	TRINITY_DN16034_c0_g1,TRINITY_DN44230_c0_g3,TRINITY_DN47622_c0_g1,TRINITY_DN49055_c0_g4,TRINITY_DN53180_c0_g1	2	TRINITY_DN33465_c0_g1,TRINITY_DN49055_c0_g3
GO:0015036	disulfide oxidoreductase activity	molecular_function	0.2591	1	3	6956	28	48439	2	TRINITY_DN43206_c7_g7,TRINITY_DN49749_c0_g5	1	TRINITY_DN36843_c0_g1
GO:0016715	oxidoreductase activity, acting on paired donors, with incorporation or reduction of molecular oxygen, reduced ascorbate as one donor, and incorporation of one atom of oxygen	molecular_function	0.2691	1	1	6956	2	48439	1	TRINITY_DN16562_c0_g1	0
GO:0052592	oxidoreductase activity, acting on CH or CH2 groups, with an iron-sulfur protein as acceptor	molecular_function	0.29132	1	1	6956	4	48439	0		1	TRINITY_DN38469_c0_g1
GO:0016634	oxidoreductase activity, acting on the CH-CH group of donors, oxygen as acceptor	molecular_function	0.30475	1	4	6956	48	48439	2	TRINITY_DN24177_c0_g1,TRINITY_DN53792_c1_g3	2	TRINITY_DN51288_c0_g1,TRINITY_DN51288_c0_g2
GO:0016861	intramolecular oxidoreductase activity, interconverting aldoses and ketoses	molecular_function	0.3285	1	5	6956	66	48439	4	TRINITY_DN24379_c0_g1,TRINITY_DN24973_c0_g1,TRINITY_DN32775_c0_g1,TRINITY_DN32775_c0_g2	1	TRINITY_DN49741_c0_g1
GO:0016651	oxidoreductase activity, acting on NAD(P)H	molecular_function	0.33414	1	6	6956	46	48439	2	TRINITY_DN17215_c0_g1,TRINITY_DN34277_c0_g1	4	TRINITY_DN31330_c0_g1,TRINITY_DN44597_c0_g2,TRINITY_DN47450_c0_g3,TRINITY_DN47657_c0_g2
GO:0016679	oxidoreductase activity, acting on diphenols and related substances as donors	molecular_function	0.33583	1	3	6956	31	48439	2	TRINITY_DN21991_c0_g1,TRINITY_DN51404_c1_g3	1	TRINITY_DN51404_c0_g1
GO:0016717	oxidoreductase activity, acting on paired donors, with oxidation of a pair of donors resulting in the reduction of molecular oxygen to two molecules of water	molecular_function	0.38399	1	2	6956	30	48439	0		2	TRINITY_DN41751_c0_g1,TRINITY_DN46904_c0_g1
GO:0016725	oxidoreductase activity, acting on CH or CH2 groups	molecular_function	0.39383	1	1	6956	8	48439	0		1	TRINITY_DN38469_c0_g1
GO:0016624	oxidoreductase activity, acting on the aldehyde or oxo group of donors, disulfide as acceptor	molecular_function	0.42321	1	4	6956	44	48439	4	TRINITY_DN15755_c0_g1,TRINITY_DN21307_c0_g1,TRINITY_DN25255_c0_g1,TRINITY_DN49411_c0_g1	0
GO:0016860	intramolecular oxidoreductase activity	molecular_function	0.44186	1	5	6956	74	48439	4	TRINITY_DN24379_c0_g1,TRINITY_DN24973_c0_g1,TRINITY_DN32775_c0_g1,TRINITY_DN32775_c0_g2	1	TRINITY_DN49741_c0_g1
GO:0016714	oxidoreductase activity, acting on paired donors, with incorporation or reduction of molecular oxygen, reduced pteridine as one donor, and incorporation of one atom of oxygen	molecular_function	0.44314	1	1	6956	7	48439	1	TRINITY_DN33535_c2_g1	0
GO:0016641	oxidoreductase activity, acting on the CH-NH2 group of donors, oxygen as acceptor	molecular_function	0.5064	1	3	6956	31	48439	3	TRINITY_DN27354_c0_g1,TRINITY_DN35054_c8_g1,TRINITY_DN36856_c0_g2	0
GO:0016645	oxidoreductase activity, acting on the CH-NH group of donors	molecular_function	0.50938	1	4	6956	51	48439	2	TRINITY_DN15722_c0_g1,TRINITY_DN45742_c1_g1	2	TRINITY_DN47515_c0_g1,TRINITY_DN49308_c0_g1
GO:0016670	oxidoreductase activity, acting on a sulfur group of donors, oxygen as acceptor	molecular_function	0.52461	1	2	6956	28	48439	2	TRINITY_DN43206_c7_g7,TRINITY_DN49749_c0_g5	0
GO:0016682	oxidoreductase activity, acting on diphenols and related substances as donors, oxygen as acceptor	molecular_function	0.54259	1	2	6956	25	48439	1	TRINITY_DN51404_c1_g3	1	TRINITY_DN51404_c0_g1
GO:0016899	oxidoreductase activity, acting on the CH-OH group of donors, oxygen as acceptor	molecular_function	0.55024	1	1	6956	14	48439	0		1	TRINITY_DN51817_c0_g1
GO:0016721	oxidoreductase activity, acting on superoxide radicals as acceptor	molecular_function	0.56748	1	1	6956	24	48439	1	TRINITY_DN29602_c0_g1	0
GO:0016646	oxidoreductase activity, acting on the CH-NH group of donors, NAD or NADP as acceptor	molecular_function	0.64516	1	2	6956	31	48439	2	TRINITY_DN15722_c0_g1,TRINITY_DN45742_c1_g1	0
GO:0016702	oxidoreductase activity, acting on single donors with incorporation of molecular oxygen, incorporation of two atoms of oxygen	molecular_function	0.70142	1	9	6956	119	48439	5	TRINITY_DN105676_c0_g1,TRINITY_DN32118_c0_g1,TRINITY_DN40485_c1_g1,TRINITY_DN40589_c5_g1,TRINITY_DN42239_c2_g6	4	TRINITY_DN34940_c0_g1,TRINITY_DN46601_c0_g1,TRINITY_DN47205_c0_g3,TRINITY_DN48829_c0_g1
GO:0016703	oxidoreductase activity, acting on single donors with incorporation of molecular oxygen, incorporation of one atom of oxygen (internal monooxygenases or internal mixed function oxidases)	molecular_function	0.74864	1	1	6956	17	48439	0		1	TRINITY_DN52238_c0_g2
GO:0016638	oxidoreductase activity, acting on the CH-NH2 group of donors	molecular_function	0.75503	1	3	6956	44	48439	3	TRINITY_DN27354_c0_g1,TRINITY_DN35054_c8_g1,TRINITY_DN36856_c0_g2	0
GO:0016701	oxidoreductase activity, acting on single donors with incorporation of molecular oxygen	molecular_function	0.77887	1	10	6956	147	48439	5	TRINITY_DN105676_c0_g1,TRINITY_DN32118_c0_g1,TRINITY_DN40485_c1_g1,TRINITY_DN40589_c5_g1,TRINITY_DN42239_c2_g6	5	TRINITY_DN34940_c0_g1,TRINITY_DN46601_c0_g1,TRINITY_DN47205_c0_g3,TRINITY_DN48829_c0_g1,TRINITY_DN52238_c0_g2
ion transition pathway
GO_accession	Description	Term_type	Over_represented_pValue	Corrected_pValue	DEG_item	DEG_list	Bg_item	Bg_list	Up	Up_Gene_names	Down	Down_Gene_names
GO:0015711	organic anion transport	biological_process	0.00024896	0.0077666	13	6956	66	48439	9	TRINITY_DN16371_c0_g1,TRINITY_DN1831_c0_g1,TRINITY_DN19926_c0_g1,TRINITY_DN21821_c0_g1,TRINITY_DN28779_c0_g1,TRINITY_DN37958_c0_g1,TRINITY_DN42342_c0_g1,TRINITY_DN43688_c4_g1,TRINITY_DN50368_c0_g1	4	TRINITY_DN33920_c0_g1,TRINITY_DN42723_c0_g2,TRINITY_DN44143_c2_g1,TRINITY_DN44143_c2_g2
GO:0006817	phosphate ion transport	biological_process	0.11685	0.85682	3	6956	15	48439	2	TRINITY_DN21350_c0_g1,TRINITY_DN29680_c0_g1	1	TRINITY_DN46247_c0_g4
GO:0006826	iron ion transport	biological_process	0.20457	1	2	6956	7	48439	2	TRINITY_DN10768_c0_g1,TRINITY_DN28708_c0_g1	0
GO:0000041	transition metal ion transport	biological_process	0.3874	1	3	6956	34	48439	3	TRINITY_DN10768_c0_g1,TRINITY_DN28708_c0_g1,TRINITY_DN30078_c0_g1	0
GO:0015689	molybdate ion transport	biological_process	0.65619	1	1	6956	14	48439	0		1	TRINITY_DN44827_c2_g3
GO:0006825	copper ion transport	biological_process	0.75392	1	1	6956	27	48439	1	TRINITY_DN30078_c0_g1	0
GO:0015698	inorganic anion transport	biological_process	0.75532	1	4	6956	72	48439	2	TRINITY_DN21350_c0_g1,TRINITY_DN29680_c0_g1	2	TRINITY_DN44827_c2_g3,TRINITY_DN46247_c0_g4
GO:0015693	magnesium ion transport	biological_process	0.77527	1	1	6956	23	48439	1	TRINITY_DN5873_c0_g1	0
GO:0006820	monoatomic anion transport	biological_process	0.88115	1	3	6956	66	48439	2	TRINITY_DN120636_c0_g1,TRINITY_DN44508_c0_g3	1	TRINITY_DN28673_c0_g1
GO:0030001	metal ion transport	biological_process	0.91828	1	10	6956	215	48439	7	TRINITY_DN10768_c0_g1,TRINITY_DN12164_c0_g1,TRINITY_DN28708_c0_g1,TRINITY_DN30078_c0_g1,TRINITY_DN35204_c0_g1,TRINITY_DN5873_c0_g1,TRINITY_DN72458_c0_g1	3	TRINITY_DN47112_c0_g1,TRINITY_DN47281_c0_g1,TRINITY_DN52192_c0_g2
GO:0006813	potassium ion transport	biological_process	0.94075	1	2	6956	54	48439	1	TRINITY_DN35204_c0_g1	1	TRINITY_DN47281_c0_g1
GO:0006812	monoatomic cation transport	biological_process	0.95595	1	27	6956	593	48439	17	TRINITY_DN10768_c0_g1,TRINITY_DN12164_c0_g1,TRINITY_DN17472_c0_g1,TRINITY_DN28708_c0_g1,TRINITY_DN30078_c0_g1,TRINITY_DN33315_c0_g2,TRINITY_DN35068_c0_g1,TRINITY_DN35204_c0_g1,TRINITY_DN41122_c0_g1,TRINITY_DN41753_c1_g3,TRINITY_DN45512_c0_g1,TRINITY_DN45512_c0_g2,TRINITY_DN53241_c3_g1,TRINITY_DN5873_c0_g1,TRINITY_DN6289_c0_g1,TRINITY_DN72458_c0_g1,TRINITY_DN87685_c0_g1	10	TRINITY_DN36792_c0_g2,TRINITY_DN40584_c1_g1,TRINITY_DN46827_c1_g1,TRINITY_DN47112_c0_g1,TRINITY_DN47281_c0_g1,TRINITY_DN49852_c0_g1,TRINITY_DN52192_c0_g2,TRINITY_DN53605_c1_g1,TRINITY_DN54734_c0_g1,TRINITY_DN55093_c3_g5
GO:0006811	monoatomic ion transport	biological_process	0.97578	1	35	6956	735	48439	22	TRINITY_DN10768_c0_g1,TRINITY_DN120636_c0_g1,TRINITY_DN12164_c0_g1,TRINITY_DN16400_c0_g1,TRINITY_DN17472_c0_g1,TRINITY_DN27370_c0_g1,TRINITY_DN28708_c0_g1,TRINITY_DN30078_c0_g1,TRINITY_DN33315_c0_g2,TRINITY_DN35068_c0_g1,TRINITY_DN35204_c0_g1,TRINITY_DN41122_c0_g1,TRINITY_DN41753_c1_g3,TRINITY_DN44508_c0_g3,TRINITY_DN45512_c0_g1,TRINITY_DN45512_c0_g2,TRINITY_DN53241_c3_g1,TRINITY_DN53730_c2_g1,TR…	13	TRINITY_DN28673_c0_g1,TRINITY_DN34124_c0_g1,TRINITY_DN36792_c0_g2,TRINITY_DN40584_c1_g1,TRINITY_DN46827_c1_g1,TRINITY_DN47112_c0_g1,TRINITY_DN47281_c0_g1,TRINITY_DN49852_c0_g1,TRINITY_DN52192_c0_g2,TRINITY_DN53563_c0_g3,TRINITY_DN53605_c1_g1,TRINITY_DN54734_c0_g1,TRINITY_DN55093_c3_g5
calcium signaling pathway
GO_accession	Description	Term_type	Over_represented_pValue	Corrected_pValue	DEG_item	DEG_list	Bg_item	Bg_list	Up	Up_Gene_names	Down	Down_Gene_names
GO:0005509	calcium ion binding	molecular_function	0.00017368	0.0054718	59	6956	646	48439	35	TRINITY_DN100069_c0_g1,TRINITY_DN104386_c0_g1,TRINITY_DN106536_c0_g1,TRINITY_DN113909_c0_g1,TRINITY_DN126826_c0_g1,TRINITY_DN14606_c0_g1,TRINITY_DN16027_c0_g1,TRINITY_DN16928_c0_g1,TRINITY_DN21630_c0_g1,TRINITY_DN22008_c0_g1,TRINITY_DN26434_c0_g1,TRINITY_DN2717_c0_g1,TRINITY_DN27415_c0_g1,TRINITY_DN28066_c0_g1,TRINITY_DN32748_c0_g1,TRINITY_DN33886_c0_g1,TRINITY_DN35225_c0_g1,TRINITY_DN36859_c2_g1…	24	TRINITY_DN29914_c0_g1,TRINITY_DN32970_c0_g1,TRINITY_DN33675_c0_g1,TRINITY_DN34973_c0_g2,TRINITY_DN34999_c0_g1,TRINITY_DN39782_c0_g1,TRINITY_DN39792_c1_g1,TRINITY_DN40112_c0_g1,TRINITY_DN40207_c0_g1,TRINITY_DN40207_c0_g2,TRINITY_DN40350_c5_g1,TRINITY_DN40906_c1_g5,TRINITY_DN41495_c1_g1,TRINITY_DN41755_c2_g7,TRINITY_DN41767_c0_g1,TRINITY_DN42315_c0_g2,TRINITY_DN42373_c0_g2,TRINITY_DN44567_c0_g1,TRI…
GO:0005544	calcium-dependent phospholipid binding	molecular_function	0.32939	1	4	6956	48	48439	4	TRINITY_DN21630_c0_g1,TRINITY_DN22008_c0_g1,TRINITY_DN44201_c3_g1,TRINITY_DN49238_c1_g4	0
GO:0004198	calcium-dependent cysteine-type endopeptidase activity	molecular_function	0.40883	1	2	6956	17	48439	2	TRINITY_DN27415_c0_g1,TRINITY_DN82498_c0_g1	0
GO:0032469	endoplasmic reticulum calcium ion homeostasis	biological_process	0.58537	1	1	6956	13	48439	1	TRINITY_DN104386_c0_g1	0
GO:0006874	intracellular calcium ion homeostasis	biological_process	0.60166	1	1	6956	15	48439	1	TRINITY_DN104386_c0_g1	0
GO:0055074	calcium ion homeostasis	biological_process	0.60166	1	1	6956	15	48439	1	TRINITY_DN104386_c0_g1	0
S3
response pathway
GO_accession	Description	Term_type	Over_represented_pValue	Corrected_pValue	DEG_item	DEG_list	Bg_item	Bg_list	Up	Up_Gene_names	Down	Down_Gene_names
GO:0006979	response to oxidative stress	biological_process	0.0016086	0.062423	33	11144	170	48439	18	TRINITY_DN107892_c0_g1,TRINITY_DN129947_c0_g1,TRINITY_DN21690_c0_g1,TRINITY_DN32962_c0_g1,TRINITY_DN37145_c0_g1,TRINITY_DN37145_c0_g2,TRINITY_DN37876_c0_g1,TRINITY_DN38873_c0_g1,TRINITY_DN38951_c0_g2,TRINITY_DN40545_c0_g1,TRINITY_DN40545_c0_g3,TRINITY_DN46758_c1_g1,TRINITY_DN46758_c1_g2,TRINITY_DN49185_c0_g3,TRINITY_DN49185_c0_g4,TRINITY_DN54301_c0_g1,TRINITY_DN54496_c2_g1,TRINITY_DN6393_c0_g1	15	TRINITY_DN32542_c0_g1,TRINITY_DN35881_c0_g1,TRINITY_DN39019_c0_g1,TRINITY_DN43296_c0_g1,TRINITY_DN43718_c1_g1,TRINITY_DN43718_c1_g2,TRINITY_DN45302_c0_g1,TRINITY_DN45480_c0_g2,TRINITY_DN47338_c0_g1,TRINITY_DN47999_c0_g2,TRINITY_DN48261_c0_g2,TRINITY_DN48270_c2_g1,TRINITY_DN49191_c0_g2,TRINITY_DN54201_c1_g5,TRINITY_DN54301_c1_g1
GO:0006952	defense response	biological_process	0.0038986	0.13058	23	11144	122	48439	12	TRINITY_DN107892_c0_g1,TRINITY_DN129947_c0_g1,TRINITY_DN21690_c0_g1,TRINITY_DN32962_c0_g1,TRINITY_DN37145_c0_g1,TRINITY_DN37145_c0_g2,TRINITY_DN37876_c0_g1,TRINITY_DN38873_c0_g1,TRINITY_DN38951_c0_g2,TRINITY_DN40545_c0_g1,TRINITY_DN40545_c0_g3,TRINITY_DN46758_c1_g1,TRINITY_DN46758_c1_g2,TRINITY_DN49185_c0_g3,TRINITY_DN49185_c0_g4,TRINITY_DN54301_c0_g1,TRINITY_DN54496_c2_g1,TRINITY_DN6393_c0_g2	11	TRINITY_DN30638_c0_g1,TRINITY_DN35604_c0_g1,TRINITY_DN38593_c0_g1,TRINITY_DN40731_c0_g2,TRINITY_DN42162_c0_g2,TRINITY_DN42513_c3_g4,TRINITY_DN44578_c0_g1,TRINITY_DN44578_c0_g2,TRINITY_DN44578_c0_g3,TRINITY_DN45680_c0_g4,TRINITY_DN51603_c1_g1
GO:0009620	response to fungus	biological_process	0.059059	0.74871	3	11144	8	48439	1	TRINITY_DN107892_c0_g1,TRINITY_DN129947_c0_g1,TRINITY_DN21690_c0_g1,TRINITY_DN32962_c0_g1,TRINITY_DN37145_c0_g1,TRINITY_DN37145_c0_g2,TRINITY_DN37876_c0_g1,TRINITY_DN38873_c0_g1,TRINITY_DN38951_c0_g2,TRINITY_DN40545_c0_g1,TRINITY_DN40545_c0_g3,TRINITY_DN46758_c1_g1,TRINITY_DN46758_c1_g2,TRINITY_DN49185_c0_g3,TRINITY_DN49185_c0_g4,TRINITY_DN54301_c0_g1,TRINITY_DN54496_c2_g1,TRINITY_DN6393_c0_g3	2	TRINITY_DN35604_c0_g1,TRINITY_DN42513_c3_g4
GO:0050832	defense response to fungus	biological_process	0.059059	0.74871	3	11144	8	48439	1	TRINITY_DN107892_c0_g1,TRINITY_DN129947_c0_g1,TRINITY_DN21690_c0_g1,TRINITY_DN32962_c0_g1,TRINITY_DN37145_c0_g1,TRINITY_DN37145_c0_g2,TRINITY_DN37876_c0_g1,TRINITY_DN38873_c0_g1,TRINITY_DN38951_c0_g2,TRINITY_DN40545_c0_g1,TRINITY_DN40545_c0_g3,TRINITY_DN46758_c1_g1,TRINITY_DN46758_c1_g2,TRINITY_DN49185_c0_g3,TRINITY_DN49185_c0_g4,TRINITY_DN54301_c0_g1,TRINITY_DN54496_c2_g1,TRINITY_DN6393_c0_g4	2	TRINITY_DN35604_c0_g1,TRINITY_DN42513_c3_g4
GO:0046677	response to antibiotic	biological_process	0.1157	0.96329	3	11144	10	48439	3	TRINITY_DN107892_c0_g1,TRINITY_DN129947_c0_g1,TRINITY_DN21690_c0_g1,TRINITY_DN32962_c0_g1,TRINITY_DN37145_c0_g1,TRINITY_DN37145_c0_g2,TRINITY_DN37876_c0_g1,TRINITY_DN38873_c0_g1,TRINITY_DN38951_c0_g2,TRINITY_DN40545_c0_g1,TRINITY_DN40545_c0_g3,TRINITY_DN46758_c1_g1,TRINITY_DN46758_c1_g2,TRINITY_DN49185_c0_g3,TRINITY_DN49185_c0_g4,TRINITY_DN54301_c0_g1,TRINITY_DN54496_c2_g1,TRINITY_DN6393_c0_g5	0
GO:0009611	response to wounding	biological_process	0.13746	1	2	11144	9	48439	0		2	TRINITY_DN128788_c0_g1,TRINITY_DN46081_c2_g2
GO:0009617	response to bacterium	biological_process	0.14448	1	3	11144	11	48439	1	TRINITY_DN41400_c1_g3	2	TRINITY_DN35604_c0_g1,TRINITY_DN42513_c3_g4
GO:0042742	defense response to bacterium	biological_process	0.14448	1	3	11144	11	48439	1	TRINITY_DN41400_c1_g3	2	TRINITY_DN35604_c0_g1,TRINITY_DN42513_c3_g4
GO:0098542	defense response to other organism	biological_process	0.14448	1	3	11144	11	48439	1	TRINITY_DN41400_c1_g3	2	TRINITY_DN35604_c0_g1,TRINITY_DN42513_c3_g4
GO:0009607	response to biotic stimulus	biological_process	0.17449	1	3	11144	12	48439	1	TRINITY_DN41400_c1_g3	2	TRINITY_DN35604_c0_g1,TRINITY_DN42513_c3_g4
GO:0043207	response to external biotic stimulus	biological_process	0.17449	1	3	11144	12	48439	1	TRINITY_DN41400_c1_g3	2	TRINITY_DN35604_c0_g1,TRINITY_DN42513_c3_g4
GO:0051707	response to other organism	biological_process	0.17449	1	3	11144	12	48439	1	TRINITY_DN41400_c1_g3	2	TRINITY_DN35604_c0_g1,TRINITY_DN42513_c3_g4
GO:0006950	response to stress	biological_process	0.31906	1	60	11144	531	48439	32	TRINITY_DN107892_c0_g1,TRINITY_DN121526_c0_g1,TRINITY_DN127495_c0_g1,TRINITY_DN129947_c0_g1,TRINITY_DN21690_c0_g1,TRINITY_DN26498_c0_g1,TRINITY_DN30761_c0_g1,TRINITY_DN32962_c0_g1,TRINITY_DN37145_c0_g1,TRINITY_DN37145_c0_g2,TRINITY_DN37876_c0_g1,TRINITY_DN38873_c0_g1,TRINITY_DN38951_c0_g2,TRINITY_DN39057_c0_g1,TRINITY_DN39057_c0_g2,TRINITY_DN39057_c0_g3,TRINITY_DN40545_c0_g1,TRINITY_DN40545_c0_g3…	28	TRINITY_DN128788_c0_g1,TRINITY_DN30638_c0_g1,TRINITY_DN32542_c0_g1,TRINITY_DN35604_c0_g1,TRINITY_DN35881_c0_g1,TRINITY_DN38593_c0_g1,TRINITY_DN39019_c0_g1,TRINITY_DN40731_c0_g2,TRINITY_DN42162_c0_g2,TRINITY_DN42513_c3_g4,TRINITY_DN43296_c0_g1,TRINITY_DN43718_c1_g1,TRINITY_DN43718_c1_g2,TRINITY_DN44578_c0_g1,TRINITY_DN44578_c0_g2,TRINITY_DN44578_c0_g3,TRINITY_DN45302_c0_g1,TRINITY_DN45480_c0_g2,TR…
GO:1901031	regulation of response to reactive oxygen species	biological_process	0.54804	1	1	11144	10	48439	1	TRINITY_DN16000_c0_g1	0
GO:1902882	regulation of response to oxidative stress	biological_process	0.54804	1	1	11144	10	48439	1	TRINITY_DN16000_c0_g1	0
GO:0009415	response to water	biological_process	0.59791	1	1	11144	8	48439	1	TRINITY_DN49288_c1_g1	0
GO:0001101	response to acid chemical	biological_process	0.61668	1	1	11144	9	48439	1	TRINITY_DN49288_c1_g1	0
GO:0002831	regulation of response to biotic stimulus	biological_process	0.65614	1	1	11144	12	48439	1	TRINITY_DN31372_c0_g2	0
GO:0031347	regulation of defense response	biological_process	0.65614	1	1	11144	12	48439	1	TRINITY_DN31372_c0_g2	0
GO:0032101	regulation of response to external stimulus	biological_process	0.65614	1	1	11144	12	48439	1	TRINITY_DN31372_c0_g2	0
GO:0019236	response to pheromone	biological_process	0.65743	1	1	11144	12	48439	1	TRINITY_DN26909_c0_g1	0
GO:0009733	response to auxin	biological_process	0.67143	1	15	11144	179	48439	5	TRINITY_DN29191_c1_g1,TRINITY_DN40664_c0_g7,TRINITY_DN44571_c2_g2,TRINITY_DN44571_c2_g6,TRINITY_DN52738_c0_g6	10	TRINITY_DN36439_c0_g4,TRINITY_DN38012_c0_g2,TRINITY_DN38012_c0_g3,TRINITY_DN38299_c0_g1,TRINITY_DN38486_c0_g1,TRINITY_DN38486_c0_g3,TRINITY_DN39936_c1_g2,TRINITY_DN39936_c1_g3,TRINITY_DN42852_c0_g2,TRINITY_DN45403_c0_g1
GO:0009628	response to abiotic stimulus	biological_process	0.67228	1	2	11144	20	48439	1	TRINITY_DN49288_c1_g1	1	TRINITY_DN50822_c0_g2
GO:0042221	response to chemical	biological_process	0.68409	1	24	11144	273	48439	14	TRINITY_DN19412_c0_g1,TRINITY_DN26909_c0_g1,TRINITY_DN29191_c1_g1,TRINITY_DN34072_c0_g1,TRINITY_DN39674_c1_g2,TRINITY_DN40664_c0_g7,TRINITY_DN42491_c1_g2,TRINITY_DN44571_c2_g2,TRINITY_DN44571_c2_g6,TRINITY_DN44612_c0_g2,TRINITY_DN49288_c1_g1,TRINITY_DN49678_c0_g4,TRINITY_DN52738_c0_g6,TRINITY_DN55010_c2_g3	10	TRINITY_DN36439_c0_g4,TRINITY_DN38012_c0_g2,TRINITY_DN38012_c0_g3,TRINITY_DN38299_c0_g1,TRINITY_DN38486_c0_g1,TRINITY_DN38486_c0_g3,TRINITY_DN39936_c1_g2,TRINITY_DN39936_c1_g3,TRINITY_DN42852_c0_g2,TRINITY_DN45403_c0_g1
GO:0009719	response to endogenous stimulus	biological_process	0.70618	1	19	11144	223	48439	9	TRINITY_DN29191_c1_g1,TRINITY_DN39674_c1_g2,TRINITY_DN40664_c0_g7,TRINITY_DN42491_c1_g2,TRINITY_DN44571_c2_g2,TRINITY_DN44571_c2_g6,TRINITY_DN49678_c0_g4,TRINITY_DN52738_c0_g6,TRINITY_DN55010_c2_g3	10	TRINITY_DN36439_c0_g4,TRINITY_DN38012_c0_g2,TRINITY_DN38012_c0_g3,TRINITY_DN38299_c0_g1,TRINITY_DN38486_c0_g1,TRINITY_DN38486_c0_g3,TRINITY_DN39936_c1_g2,TRINITY_DN39936_c1_g3,TRINITY_DN42852_c0_g2,TRINITY_DN45403_c0_g1
GO:0009725	response to hormone	biological_process	0.70618	1	19	11144	223	48439	9	TRINITY_DN29191_c1_g1,TRINITY_DN39674_c1_g2,TRINITY_DN40664_c0_g7,TRINITY_DN42491_c1_g2,TRINITY_DN44571_c2_g2,TRINITY_DN44571_c2_g6,TRINITY_DN49678_c0_g4,TRINITY_DN52738_c0_g6,TRINITY_DN55010_c2_g3	10	TRINITY_DN36439_c0_g4,TRINITY_DN38012_c0_g2,TRINITY_DN38012_c0_g3,TRINITY_DN38299_c0_g1,TRINITY_DN38486_c0_g1,TRINITY_DN38486_c0_g3,TRINITY_DN39936_c1_g2,TRINITY_DN39936_c1_g3,TRINITY_DN42852_c0_g2,TRINITY_DN45403_c0_g1
GO:0050896	response to stimulus	biological_process	0.71612	1	85	11144	876	48439	46	TRINITY_DN107892_c0_g1,TRINITY_DN121526_c0_g1,TRINITY_DN127495_c0_g1,TRINITY_DN129947_c0_g1,TRINITY_DN19412_c0_g1,TRINITY_DN21690_c0_g1,TRINITY_DN26498_c0_g1,TRINITY_DN26909_c0_g1,TRINITY_DN29191_c1_g1,TRINITY_DN30761_c0_g1,TRINITY_DN32962_c0_g1,TRINITY_DN34072_c0_g1,TRINITY_DN37145_c0_g1,TRINITY_DN37145_c0_g2,TRINITY_DN37876_c0_g1,TRINITY_DN38873_c0_g1,TRINITY_DN38951_c0_g2,TRINITY_DN39057_c0_g1…	39	TRINITY_DN128788_c0_g1,TRINITY_DN30638_c0_g1,TRINITY_DN32542_c0_g1,TRINITY_DN35604_c0_g1,TRINITY_DN35881_c0_g1,TRINITY_DN36439_c0_g4,TRINITY_DN38012_c0_g2,TRINITY_DN38012_c0_g3,TRINITY_DN38299_c0_g1,TRINITY_DN38486_c0_g1,TRINITY_DN38486_c0_g3,TRINITY_DN38593_c0_g1,TRINITY_DN39019_c0_g1,TRINITY_DN39936_c1_g2,TRINITY_DN39936_c1_g3,TRINITY_DN40731_c0_g2,TRINITY_DN42162_c0_g2,TRINITY_DN42513_c3_g4,TR…
GO:0009314	response to radiation	biological_process	0.76852	1	1	11144	12	48439	0		1	TRINITY_DN50822_c0_g2
GO:0009416	response to light stimulus	biological_process	0.76852	1	1	11144	12	48439	0		1	TRINITY_DN50822_c0_g2
GO:1901700	response to oxygen-containing compound	biological_process	0.77698	1	1	11144	14	48439	1	TRINITY_DN49288_c1_g1	0
GO:0009605	response to external stimulus	biological_process	0.80356	1	4	11144	43	48439	1	TRINITY_DN41400_c1_g3	3	TRINITY_DN35604_c0_g1,TRINITY_DN42513_c3_g4,TRINITY_DN50822_c0_g2
GO:0080134	regulation of response to stress	biological_process	0.88452	1	2	11144	41	48439	2	TRINITY_DN16000_c0_g1,TRINITY_DN31372_c0_g2	0
GO:0048583	regulation of response to stimulus	biological_process	0.99855	1	6	11144	177	48439	6	TRINITY_DN118649_c0_g1,TRINITY_DN13355_c0_g1,TRINITY_DN15848_c0_g1,TRINITY_DN16000_c0_g1,TRINITY_DN31372_c0_g2,TRINITY_DN87220_c0_g1	0
GO:0006974	DNA damage response	biological_process	1	1	2	11144	226	48439	2	TRINITY_DN121526_c0_g1,TRINITY_DN127495_c0_g1	0
GO:0033554	cellular response to stress	biological_process	1	1	2	11144	227	48439	2	TRINITY_DN121526_c0_g1,TRINITY_DN127495_c0_g1	0
GO:0051716	cellular response to stimulus	biological_process	1	1	2	11144	228	48439	2	TRINITY_DN121526_c0_g1,TRINITY_DN127495_c0_g1	0
oxidoreductase activity pathway
GO_accession	Description	Term_type	Over_represented_pValue	Corrected_pValue	DEG_item	DEG_list	Bg_item	Bg_list	Up	Up_Gene_names	Down	Down_Gene_names
GO:0016491	oxidoreductase activity	molecular_function	6.1497e-13	2.1743e-10	469	11144	3285	48439	344	TRINITY_DN101002_c0_g1,TRINITY_DN10110_c0_g1,TRINITY_DN102266_c0_g1,TRINITY_DN102472_c0_g1,TRINITY_DN107892_c0_g1,TRINITY_DN108610_c0_g1,TRINITY_DN109905_c0_g1,TRINITY_DN110584_c0_g1,TRINITY_DN110641_c0_g1,TRINITY_DN114457_c0_g1,TRINITY_DN116117_c0_g1,TRINITY_DN116707_c0_g1,TRINITY_DN11800_c0_g1,TRINITY_DN118553_c0_g1,TRINITY_DN120057_c0_g1,TRINITY_DN121093_c0_g1,TRINITY_DN122175_c0_g1,TRINITY_DN…	125	TRINITY_DN19108_c0_g1,TRINITY_DN26024_c0_g1,TRINITY_DN30441_c0_g1,TRINITY_DN31521_c0_g2,TRINITY_DN32542_c0_g1,TRINITY_DN33290_c0_g1,TRINITY_DN33465_c0_g1,TRINITY_DN33617_c0_g2,TRINITY_DN33907_c0_g1,TRINITY_DN34701_c0_g1,TRINITY_DN34701_c0_g2,TRINITY_DN34940_c0_g1,TRINITY_DN35881_c0_g1,TRINITY_DN37169_c0_g1,TRINITY_DN37786_c0_g1,TRINITY_DN38197_c0_g1,TRINITY_DN38469_c0_g1,TRINITY_DN38678_c0_g1,TRI…
GO:0016684	oxidoreductase activity, acting on peroxide as acceptor	molecular_function	8.3069e-07	0.00010166	53	11144	240	48439	37	TRINITY_DN107892_c0_g1,TRINITY_DN129947_c0_g1,TRINITY_DN17989_c0_g1,TRINITY_DN21690_c0_g1,TRINITY_DN21758_c0_g1,TRINITY_DN28793_c0_g1,TRINITY_DN32962_c0_g1,TRINITY_DN34524_c0_g1,TRINITY_DN35897_c0_g1,TRINITY_DN37063_c0_g1,TRINITY_DN37145_c0_g1,TRINITY_DN37145_c0_g2,TRINITY_DN37876_c0_g1,TRINITY_DN38873_c0_g1,TRINITY_DN38951_c0_g2,TRINITY_DN39860_c0_g1,TRINITY_DN40545_c0_g1,TRINITY_DN40545_c0_g3,T…	16	TRINITY_DN32542_c0_g1,TRINITY_DN35881_c0_g1,TRINITY_DN39019_c0_g1,TRINITY_DN43296_c0_g1,TRINITY_DN43718_c1_g1,TRINITY_DN43718_c1_g2,TRINITY_DN45302_c0_g1,TRINITY_DN45480_c0_g2,TRINITY_DN47338_c0_g1,TRINITY_DN47999_c0_g2,TRINITY_DN48261_c0_g2,TRINITY_DN48270_c2_g1,TRINITY_DN49191_c0_g2,TRINITY_DN50697_c0_g1,TRINITY_DN54201_c1_g5,TRINITY_DN54301_c1_g1
GO:0016717	oxidoreductase activity, acting on paired donors, with oxidation of a pair of donors resulting in the reduction of molecular oxygen to two molecules of water	molecular_function	0.00016601	0.012483	10	11144	30	48439	7	TRINITY_DN42860_c1_g1,TRINITY_DN42860_c1_g2,TRINITY_DN42860_c1_g4,TRINITY_DN46725_c2_g5,TRINITY_DN51685_c1_g5,TRINITY_DN51685_c1_g8,TRINITY_DN51685_c1_g9	3	TRINITY_DN41751_c0_g2,TRINITY_DN46363_c1_g1,TRINITY_DN46904_c0_g1
GO:0016705	oxidoreductase activity, acting on paired donors, with incorporation or reduction of molecular oxygen	molecular_function	0.0015078	0.059972	122	11144	886	48439	82	TRINITY_DN125608_c0_g1,TRINITY_DN15138_c0_g1,TRINITY_DN19245_c0_g1,TRINITY_DN29118_c0_g1,TRINITY_DN33365_c1_g1,TRINITY_DN33365_c1_g2,TRINITY_DN33388_c0_g1,TRINITY_DN35030_c0_g1,TRINITY_DN35338_c0_g1,TRINITY_DN37024_c0_g1,TRINITY_DN37675_c0_g3,TRINITY_DN39974_c0_g2,TRINITY_DN40439_c0_g2,TRINITY_DN40454_c0_g1,TRINITY_DN40465_c1_g3,TRINITY_DN40528_c1_g3,TRINITY_DN40670_c0_g2,TRINITY_DN40702_c0_g1,TR…	40	TRINITY_DN31521_c0_g2,TRINITY_DN33465_c0_g1,TRINITY_DN34701_c0_g1,TRINITY_DN34701_c0_g2,TRINITY_DN38197_c0_g1,TRINITY_DN39280_c2_g1,TRINITY_DN39780_c0_g2,TRINITY_DN41751_c0_g2,TRINITY_DN42055_c2_g1,TRINITY_DN43785_c2_g2,TRINITY_DN44519_c0_g2,TRINITY_DN45201_c2_g1,TRINITY_DN45992_c0_g1,TRINITY_DN46363_c1_g1,TRINITY_DN46904_c0_g1,TRINITY_DN46971_c0_g4,TRINITY_DN46971_c0_g5,TRINITY_DN47144_c0_g4,TRI…
GO:0016721	oxidoreductase activity, acting on superoxide radicals as acceptor	molecular_function	0.014689	0.33386	6	11144	24	48439	6	TRINITY_DN20487_c0_g1,TRINITY_DN25090_c0_g1,TRINITY_DN29602_c0_g1,TRINITY_DN32382_c0_g1,TRINITY_DN32934_c0_g1,TRINITY_DN34850_c0_g1	0
GO:0016616	oxidoreductase activity, acting on the CH-OH group of donors, NAD or NADP as acceptor	molecular_function	0.026308	0.46766	40	11144	283	48439	36	TRINITY_DN110641_c0_g1,TRINITY_DN127597_c0_g1,TRINITY_DN19887_c0_g1,TRINITY_DN23970_c0_g1,TRINITY_DN24137_c0_g1,TRINITY_DN26543_c0_g1,TRINITY_DN27600_c0_g1,TRINITY_DN28268_c1_g1,TRINITY_DN28540_c0_g1,TRINITY_DN29506_c0_g1,TRINITY_DN30879_c0_g1,TRINITY_DN32613_c0_g1,TRINITY_DN33341_c0_g1,TRINITY_DN35133_c0_g1,TRINITY_DN36371_c0_g1,TRINITY_DN36371_c1_g1,TRINITY_DN39185_c0_g2,TRINITY_DN39241_c0_g1,T…	4	TRINITY_DN37786_c0_g1,TRINITY_DN53300_c0_g3,TRINITY_DN53300_c0_g5,TRINITY_DN53974_c0_g2
GO:0016701	oxidoreductase activity, acting on single donors with incorporation of molecular oxygen	molecular_function	0.029654	0.48388	25	11144	147	48439	17	TRINITY_DN16372_c0_g1,TRINITY_DN30984_c0_g1,TRINITY_DN34892_c0_g1,TRINITY_DN40927_c0_g1,TRINITY_DN42002_c0_g1,TRINITY_DN43588_c0_g4,TRINITY_DN46601_c0_g2,TRINITY_DN47833_c0_g2,TRINITY_DN47833_c0_g4,TRINITY_DN49629_c1_g1,TRINITY_DN49776_c1_g1,TRINITY_DN57410_c0_g1,TRINITY_DN7445_c0_g1,TRINITY_DN8456_c0_g1,TRINITY_DN8780_c0_g1,TRINITY_DN92660_c0_g1,TRINITY_DN94628_c0_g1	8	TRINITY_DN34940_c0_g1,TRINITY_DN42002_c0_g2,TRINITY_DN43683_c1_g2,TRINITY_DN44135_c1_g1,TRINITY_DN47205_c0_g3,TRINITY_DN48829_c0_g1,TRINITY_DN49058_c0_g2,TRINITY_DN52238_c0_g2
GO:0016614	oxidoreductase activity, acting on CH-OH group of donors	molecular_function	0.034094	0.51907	46	11144	340	48439	41	TRINITY_DN110641_c0_g1,TRINITY_DN127597_c0_g1,TRINITY_DN19887_c0_g1,TRINITY_DN23970_c0_g1,TRINITY_DN24137_c0_g1,TRINITY_DN24946_c0_g1,TRINITY_DN26543_c0_g1,TRINITY_DN27600_c0_g1,TRINITY_DN28268_c1_g1,TRINITY_DN28540_c0_g1,TRINITY_DN29506_c0_g1,TRINITY_DN30879_c0_g1,TRINITY_DN32613_c0_g1,TRINITY_DN33341_c0_g1,TRINITY_DN35133_c0_g1,TRINITY_DN36371_c0_g1,TRINITY_DN36371_c1_g1,TRINITY_DN39185_c0_g2,T…	5	TRINITY_DN37786_c0_g1,TRINITY_DN51817_c0_g1,TRINITY_DN53300_c0_g3,TRINITY_DN53300_c0_g5,TRINITY_DN53974_c0_g2
GO:0016703	oxidoreductase activity, acting on single donors with incorporation of molecular oxygen, incorporation of one atom of oxygen (internal monooxygenases or internal mixed function oxidases)	molecular_function	0.038204	0.55257	5	11144	17	48439	3	TRINITY_DN42002_c0_g1,TRINITY_DN43588_c0_g4,TRINITY_DN49629_c1_g1	2	TRINITY_DN42002_c0_g2,TRINITY_DN52238_c0_g2
GO:0016645	oxidoreductase activity, acting on the CH-NH group of donors	molecular_function	0.093097	0.89731	9	11144	51	48439	3	TRINITY_DN36184_c0_g1,TRINITY_DN36414_c0_g1,TRINITY_DN44584_c0_g1	6	TRINITY_DN26024_c0_g1,TRINITY_DN33617_c0_g2,TRINITY_DN37169_c0_g1,TRINITY_DN47515_c0_g1,TRINITY_DN49308_c0_g1,TRINITY_DN55063_c2_g3
GO:0016624	oxidoreductase activity, acting on the aldehyde or oxo group of donors, disulfide as acceptor	molecular_function	0.14002	1	8	11144	44	48439	7	TRINITY_DN102472_c0_g1,TRINITY_DN27067_c0_g1,TRINITY_DN27580_c0_g1,TRINITY_DN35925_c0_g1,TRINITY_DN43470_c0_g1,TRINITY_DN54534_c1_g2,TRINITY_DN54534_c1_g3	1	TRINITY_DN19108_c0_g1
GO:0050664	oxidoreductase activity, acting on NAD(P)H, oxygen as acceptor	molecular_function	0.15586	1	3	11144	10	48439	2	TRINITY_DN41435_c0_g3,TRINITY_DN53988_c1_g1	1	TRINITY_DN50697_c0_g1
GO:0016860	intramolecular oxidoreductase activity	molecular_function	0.15638	1	11	11144	74	48439	8	TRINITY_DN10059_c0_g1,TRINITY_DN103568_c0_g1,TRINITY_DN127974_c0_g1,TRINITY_DN12810_c0_g1,TRINITY_DN28205_c0_g1,TRINITY_DN28268_c1_g1,TRINITY_DN29147_c0_g1,TRINITY_DN31554_c0_g1	3	TRINITY_DN49732_c0_g1,TRINITY_DN49732_c0_g2,TRINITY_DN49741_c0_g1
GO:0016634	oxidoreductase activity, acting on the CH-CH group of donors, oxygen as acceptor	molecular_function	0.18163	1	7	11144	48	48439	6	TRINITY_DN108610_c0_g1,TRINITY_DN15988_c0_g1,TRINITY_DN19773_c0_g1,TRINITY_DN23540_c0_g1,TRINITY_DN24877_c0_g1,TRINITY_DN34908_c0_g1	1	TRINITY_DN51288_c0_g2
GO:0016702	oxidoreductase activity, acting on single donors with incorporation of molecular oxygen, incorporation of two atoms of oxygen	molecular_function	0.21123	1	17	11144	119	48439	12	TRINITY_DN16372_c0_g1,TRINITY_DN30984_c0_g1,TRINITY_DN40927_c0_g1,TRINITY_DN46601_c0_g2,TRINITY_DN47833_c0_g2,TRINITY_DN47833_c0_g4,TRINITY_DN49776_c1_g1,TRINITY_DN7445_c0_g1,TRINITY_DN8456_c0_g1,TRINITY_DN8780_c0_g1,TRINITY_DN92660_c0_g1,TRINITY_DN94628_c0_g1	5	TRINITY_DN34940_c0_g1,TRINITY_DN44135_c1_g1,TRINITY_DN47205_c0_g3,TRINITY_DN48829_c0_g1,TRINITY_DN49058_c0_g2
GO:0016627	oxidoreductase activity, acting on the CH-CH group of donors	molecular_function	0.2395	1	26	11144	228	48439	23	TRINITY_DN108610_c0_g1,TRINITY_DN127419_c0_g1,TRINITY_DN15988_c0_g1,TRINITY_DN17236_c0_g1,TRINITY_DN19773_c0_g1,TRINITY_DN2246_c0_g1,TRINITY_DN23540_c0_g1,TRINITY_DN24751_c0_g1,TRINITY_DN24877_c0_g1,TRINITY_DN2598_c0_g1,TRINITY_DN27873_c0_g1,TRINITY_DN28338_c0_g1,TRINITY_DN29247_c0_g1,TRINITY_DN29761_c0_g1,TRINITY_DN31104_c0_g1,TRINITY_DN34908_c0_g1,TRINITY_DN36811_c0_g1,TRINITY_DN37161_c0_g2,TRI…	3	TRINITY_DN33907_c0_g1,TRINITY_DN51288_c0_g2,TRINITY_DN71443_c0_g1
GO:0016715	oxidoreductase activity, acting on paired donors, with incorporation or reduction of molecular oxygen, reduced ascorbate as one donor, and incorporation of one atom of oxygen	molecular_function	0.24263	1	1	11144	2	48439	1	TRINITY_DN63562_c0_g1	0
GO:0016903	oxidoreductase activity, acting on the aldehyde or oxo group of donors	molecular_function	0.25011	1	13	11144	96	48439	10	TRINITY_DN102472_c0_g1,TRINITY_DN25266_c0_g2,TRINITY_DN27067_c0_g1,TRINITY_DN27580_c0_g1,TRINITY_DN35874_c0_g1,TRINITY_DN35925_c0_g1,TRINITY_DN41971_c0_g1,TRINITY_DN43470_c0_g1,TRINITY_DN54534_c1_g2,TRINITY_DN54534_c1_g3	3	TRINITY_DN19108_c0_g1,TRINITY_DN39065_c0_g1,TRINITY_DN53249_c1_g8
GO:0016861	intramolecular oxidoreductase activity, interconverting aldoses and ketoses	molecular_function	0.25015	1	9	11144	66	48439	6	TRINITY_DN10059_c0_g1,TRINITY_DN103568_c0_g1,TRINITY_DN28205_c0_g1,TRINITY_DN28268_c1_g1,TRINITY_DN29147_c0_g1,TRINITY_DN31554_c0_g1	3	TRINITY_DN49732_c0_g1,TRINITY_DN49732_c0_g2,TRINITY_DN49741_c0_g1
GO:0016709	oxidoreductase activity, acting on paired donors, with incorporation or reduction of molecular oxygen, NAD(P)H as one donor, and incorporation of one atom of oxygen	molecular_function	0.29783	1	9	11144	61	48439	6	TRINITY_DN19245_c0_g1,TRINITY_DN44230_c0_g3,TRINITY_DN49055_c0_g4,TRINITY_DN49055_c0_g5,TRINITY_DN53180_c0_g1,TRINITY_DN78207_c0_g1	3	TRINITY_DN33465_c0_g1,TRINITY_DN48706_c0_g4,TRINITY_DN48706_c0_g7
GO:0016899	oxidoreductase activity, acting on the CH-OH group of donors, oxygen as acceptor	molecular_function	0.35554	1	2	11144	14	48439	1	TRINITY_DN59043_c0_g1	1	TRINITY_DN51817_c0_g1
GO:0016679	oxidoreductase activity, acting on diphenols and related substances as donors	molecular_function	0.41502	1	4	11144	31	48439	3	TRINITY_DN31928_c0_g1,TRINITY_DN36752_c0_g1,TRINITY_DN40099_c0_g3	1	TRINITY_DN51404_c0_g1
GO:0052592	oxidoreductase activity, acting on CH or CH2 groups, with an iron-sulfur protein as acceptor	molecular_function	0.44901	1	1	11144	4	48439	0		1	TRINITY_DN38469_c0_g1
GO:0016714	oxidoreductase activity, acting on paired donors, with incorporation or reduction of molecular oxygen, reduced pteridine as one donor, and incorporation of one atom of oxygen	molecular_function	0.54493	1	1	11144	7	48439	1	TRINITY_DN33388_c0_g1	0
GO:0016725	oxidoreductase activity, acting on CH or CH2 groups	molecular_function	0.61876	1	1	11144	8	48439	0		1	TRINITY_DN38469_c0_g1
GO:0016620	oxidoreductase activity, acting on the aldehyde or oxo group of donors, NAD or NADP as acceptor	molecular_function	0.62691	1	5	11144	52	48439	3	TRINITY_DN25266_c0_g2,TRINITY_DN35874_c0_g1,TRINITY_DN41971_c0_g1	2	TRINITY_DN39065_c0_g1,TRINITY_DN53249_c1_g8
GO:0016646	oxidoreductase activity, acting on the CH-NH group of donors, NAD or NADP as acceptor	molecular_function	0.65568	1	3	11144	31	48439	3	TRINITY_DN36184_c0_g1,TRINITY_DN36414_c0_g1,TRINITY_DN44584_c0_g1	0
GO:0016641	oxidoreductase activity, acting on the CH-NH2 group of donors, oxygen as acceptor	molecular_function	0.70811	1	3	11144	31	48439	2	TRINITY_DN22746_c0_g1,TRINITY_DN36856_c0_g2	1	TRINITY_DN45419_c0_g4
GO:0016682	oxidoreductase activity, acting on diphenols and related substances as donors, oxygen as acceptor	molecular_function	0.76202	1	2	11144	25	48439	1	TRINITY_DN40099_c0_g3	1	TRINITY_DN51404_c0_g1
GO:0016638	oxidoreductase activity, acting on the CH-NH2 group of donors	molecular_function	0.86268	1	3	11144	44	48439	2	TRINITY_DN22746_c0_g1,TRINITY_DN36856_c0_g2	1	TRINITY_DN45419_c0_g4
GO:0016628	oxidoreductase activity, acting on the CH-CH group of donors, NAD or NADP as acceptor	molecular_function	0.9052	1	1	11144	23	48439	1	TRINITY_DN28338_c0_g1	0
GO:0016651	oxidoreductase activity, acting on NAD(P)H	molecular_function	0.92381	1	3	11144	46	48439	2	TRINITY_DN41435_c0_g3,TRINITY_DN53988_c1_g1	1	TRINITY_DN50697_c0_g1
GO:0016671	oxidoreductase activity, acting on a sulfur group of donors, disulfide as acceptor	molecular_function	0.93674	1	2	11144	45	48439	2	TRINITY_DN33159_c0_g1,TRINITY_DN48517_c0_g1	0
GO:0016667	oxidoreductase activity, acting on a sulfur group of donors	molecular_function	0.99737	1	2	11144	80	48439	2	TRINITY_DN33159_c0_g1,TRINITY_DN48517_c0_g1	0
ion transition pathway
GO_accession	Description	Term_type	Over_represented_pValue	Corrected_pValue	DEG_item	DEG_list	Bg_item	Bg_list	Up	Up_Gene_names	Down	Down_Gene_names
GO:0006812	monoatomic cation transport	biological_process	0.035901	0.53632	73	11144	593	48439	64	TRINITY_DN104383_c0_g1,TRINITY_DN11591_c0_g1,TRINITY_DN117402_c0_g1,TRINITY_DN124126_c0_g1,TRINITY_DN128167_c0_g1,TRINITY_DN131550_c0_g1,TRINITY_DN132146_c0_g1,TRINITY_DN13268_c0_g1,TRINITY_DN13371_c0_g1,TRINITY_DN13843_c0_g1,TRINITY_DN14696_c0_g1,TRINITY_DN15886_c0_g2,TRINITY_DN16774_c0_g1,TRINITY_DN17190_c0_g1,TRINITY_DN17862_c0_g1,TRINITY_DN18318_c0_g1,TRINITY_DN20886_c0_g1,TRINITY_DN24038_c0_…	9	TRINITY_DN23266_c0_g1,TRINITY_DN36324_c1_g1,TRINITY_DN36324_c1_g5,TRINITY_DN40584_c1_g1,TRINITY_DN46442_c0_g2,TRINITY_DN46827_c1_g1,TRINITY_DN47112_c0_g2,TRINITY_DN47281_c0_g1,TRINITY_DN54734_c0_g1
GO:0006811	monoatomic ion transport	biological_process	0.1075	0.93135	85	11144	735	48439	72	TRINITY_DN104383_c0_g1,TRINITY_DN112295_c0_g1,TRINITY_DN11591_c0_g1,TRINITY_DN117402_c0_g1,TRINITY_DN122215_c0_g1,TRINITY_DN124126_c0_g1,TRINITY_DN128167_c0_g1,TRINITY_DN12942_c0_g1,TRINITY_DN131550_c0_g1,TRINITY_DN132146_c0_g1,TRINITY_DN13268_c0_g1,TRINITY_DN13371_c0_g1,TRINITY_DN13843_c0_g1,TRINITY_DN14696_c0_g1,TRINITY_DN15886_c0_g2,TRINITY_DN16774_c0_g1,TRINITY_DN17190_c0_g1,TRINITY_DN17862_c…	13	TRINITY_DN23266_c0_g1,TRINITY_DN28673_c0_g1,TRINITY_DN34124_c0_g1,TRINITY_DN36324_c1_g1,TRINITY_DN36324_c1_g5,TRINITY_DN40584_c1_g1,TRINITY_DN46442_c0_g2,TRINITY_DN46827_c1_g1,TRINITY_DN47112_c0_g2,TRINITY_DN47281_c0_g1,TRINITY_DN49556_c0_g2,TRINITY_DN53563_c0_g1,TRINITY_DN54734_c0_g1
GO:0006820	monoatomic anion transport	biological_process	0.42375	1	8	11144	66	48439	7	TRINITY_DN122215_c0_g1,TRINITY_DN12942_c0_g1,TRINITY_DN21844_c0_g1,TRINITY_DN44508_c0_g3,TRINITY_DN56178_c0_g1,TRINITY_DN57478_c0_g1,TRINITY_DN7749_c0_g1	1	TRINITY_DN28673_c0_g1
GO:0010959	regulation of metal ion transport	biological_process	0.4776	1	1	11144	6	48439	1	TRINITY_DN24120_c0_g1	0
GO:0051924	regulation of calcium ion transport	biological_process	0.4776	1	1	11144	6	48439	1	TRINITY_DN24120_c0_g1	0
GO:0043269	regulation of monoatomic ion transport	biological_process	0.61642	1	1	11144	9	48439	1	TRINITY_DN24120_c0_g1	0
GO:0015698	inorganic anion transport	biological_process	0.62813	1	7	11144	72	48439	6	TRINITY_DN122215_c0_g1,TRINITY_DN12942_c0_g1,TRINITY_DN21844_c0_g1,TRINITY_DN56178_c0_g1,TRINITY_DN57478_c0_g1,TRINITY_DN7749_c0_g1	1	TRINITY_DN44827_c2_g3
GO:0030001	metal ion transport	biological_process	0.67822	1	21	11144	215	48439	17	TRINITY_DN104383_c0_g1,TRINITY_DN132146_c0_g1,TRINITY_DN14696_c0_g1,TRINITY_DN18318_c0_g1,TRINITY_DN24620_c0_g1,TRINITY_DN25143_c0_g1,TRINITY_DN26179_c0_g1,TRINITY_DN30588_c0_g1,TRINITY_DN35204_c0_g1,TRINITY_DN36696_c1_g2,TRINITY_DN38900_c0_g1,TRINITY_DN43765_c0_g1,TRINITY_DN44248_c1_g1,TRINITY_DN54674_c2_g2,TRINITY_DN58828_c0_g1,TRINITY_DN76323_c0_g1,TRINITY_DN85391_c0_g1	4	TRINITY_DN23266_c0_g1,TRINITY_DN46442_c0_g2,TRINITY_DN47112_c0_g2,TRINITY_DN47281_c0_g1
GO:0006813	potassium ion transport	biological_process	0.71888	1	5	11144	54	48439	3	TRINITY_DN35204_c0_g1,TRINITY_DN43765_c0_g1,TRINITY_DN54674_c2_g2	2	TRINITY_DN23266_c0_g1,TRINITY_DN47281_c0_g1
GO:0006825	copper ion transport	biological_process	0.73353	1	2	11144	27	48439	2	TRINITY_DN14696_c0_g1,TRINITY_DN30588_c0_g1	0
GO:0015689	molybdate ion transport	biological_process	0.7831	1	1	11144	14	48439	0		1	TRINITY_DN44827_c2_g3
GO:0000041	transition metal ion transport	biological_process	0.86657	1	2	11144	34	48439	2	TRINITY_DN14696_c0_g1,TRINITY_DN30588_c0_g1	0
GO:0015711	organic anion transport	biological_process	0.90551	1	4	11144	66	48439	1	TRINITY_DN42342_c0_g1	3	TRINITY_DN32890_c0_g1,TRINITY_DN33920_c0_g1,TRINITY_DN42723_c0_g2
calcium signaling pathway
GO_accession	Description	Term_type	Over_represented_pValue	Corrected_pValue	DEG_item	DEG_list	Bg_item	Bg_list	Up	Up_Gene_names	Down	Down_Gene_names
GO:0005509	calcium ion binding	molecular_function	0.4548	1	65	11144	646	48439	35	TRINITY_DN10324_c0_g1,TRINITY_DN117834_c0_g1,TRINITY_DN1205_c0_g1,TRINITY_DN126826_c0_g1,TRINITY_DN128718_c0_g1,TRINITY_DN16373_c0_g1,TRINITY_DN16707_c0_g1,TRINITY_DN19151_c0_g1,TRINITY_DN20678_c0_g1,TRINITY_DN22280_c0_g1,TRINITY_DN2245_c0_g1,TRINITY_DN23078_c0_g1,TRINITY_DN23925_c0_g1,TRINITY_DN24532_c0_g1,TRINITY_DN26078_c0_g1,TRINITY_DN26324_c0_g1,TRINITY_DN28233_c0_g1,TRINITY_DN28953_c0_g1,TR…	30	TRINITY_DN24976_c0_g1,TRINITY_DN29914_c0_g1,TRINITY_DN30813_c0_g1,TRINITY_DN32071_c0_g1,TRINITY_DN32134_c1_g1,TRINITY_DN32492_c0_g1,TRINITY_DN33675_c0_g1,TRINITY_DN34382_c0_g1,TRINITY_DN34999_c0_g1,TRINITY_DN39230_c0_g2,TRINITY_DN39792_c1_g1,TRINITY_DN39915_c2_g3,TRINITY_DN40207_c0_g1,TRINITY_DN40207_c0_g2,TRINITY_DN40337_c4_g1,TRINITY_DN40337_c4_g4,TRINITY_DN40350_c5_g2,TRINITY_DN40906_c1_g5,TRI…
GO:0051924	regulation of calcium ion transport	biological_process	0.4776	1	1	11144	6	48439	1	TRINITY_DN24120_c0_g1	0
GO:2001256	regulation of store-operated calcium entry	biological_process	0.4776	1	1	11144	6	48439	1	TRINITY_DN24120_c0_g1	0
GO:0032469	endoplasmic reticulum calcium ion homeostasis	biological_process	0.77013	1	1	11144	13	48439	1	TRINITY_DN32283_c0_g1	0
GO:0006874	intracellular calcium ion homeostasis	biological_process	0.79843	1	1	11144	15	48439	1	TRINITY_DN32283_c0_g1	0
GO:0055074	calcium ion homeostasis	biological_process	0.79843	1	1	11144	15	48439	1	TRINITY_DN32283_c0_g1	0
GO:0004198	calcium-dependent cysteine-type endopeptidase activity	molecular_function	0.83568	1	1	11144	17	48439	1	TRINITY_DN92256_c0_g1	0
GO:0005544	calcium-dependent phospholipid binding	molecular_function	0.96639	1	2	11144	48	48439	1	TRINITY_DN49238_c1_g4	1	TRINITY_DN47563_c0_g1
S4
response pathway
GO_accession	Description	Term_type	Over_represented_pValue	Corrected_pValue	DEG_item	DEG_list	Bg_item	Bg_list	Up	Up_Gene_names	Down	Down_Gene_names
GO:0006952	defense response	biological_process	7.7262e-08	4.7278e-06	22	6075	122	48439	10	TRINITY_DN26498_c0_g1,TRINITY_DN29944_c0_g1,TRINITY_DN34307_c0_g1,TRINITY_DN34861_c0_g1,TRINITY_DN37954_c0_g1,TRINITY_DN41225_c2_g1,TRINITY_DN41225_c2_g7,TRINITY_DN41400_c1_g3,TRINITY_DN41587_c0_g2,TRINITY_DN42444_c0_g1	12	TRINITY_DN30638_c0_g1,TRINITY_DN30638_c1_g1,TRINITY_DN40731_c0_g2,TRINITY_DN41225_c0_g1,TRINITY_DN42513_c3_g4,TRINITY_DN44578_c0_g2,TRINITY_DN44578_c0_g3,TRINITY_DN45042_c1_g1,TRINITY_DN45680_c0_g3,TRINITY_DN46562_c1_g4,TRINITY_DN49535_c0_g2,TRINITY_DN51603_c1_g5
GO:0050896	response to stimulus	biological_process	6.9387e-06	0.00034499	71	6075	876	48439	34	TRINITY_DN129947_c0_g1,TRINITY_DN26498_c0_g1,TRINITY_DN26885_c0_g3,TRINITY_DN29392_c0_g2,TRINITY_DN29810_c0_g1,TRINITY_DN29944_c0_g1,TRINITY_DN34072_c0_g1,TRINITY_DN34307_c0_g1,TRINITY_DN34861_c0_g1,TRINITY_DN37402_c0_g3,TRINITY_DN37876_c0_g1,TRINITY_DN37954_c0_g1,TRINITY_DN38873_c0_g1,TRINITY_DN39674_c1_g2,TRINITY_DN40545_c0_g3,TRINITY_DN40838_c0_g1,TRINITY_DN41225_c2_g1,TRINITY_DN41225_c2_g7,TR…	37	TRINITY_DN128788_c0_g1,TRINITY_DN26281_c0_g1,TRINITY_DN28277_c0_g1,TRINITY_DN30638_c0_g1,TRINITY_DN30638_c1_g1,TRINITY_DN35881_c0_g1,TRINITY_DN36339_c1_g3,TRINITY_DN36439_c0_g4,TRINITY_DN38012_c0_g3,TRINITY_DN38486_c0_g1,TRINITY_DN39936_c1_g2,TRINITY_DN40731_c0_g2,TRINITY_DN41225_c0_g1,TRINITY_DN42513_c3_g4,TRINITY_DN42852_c0_g2,TRINITY_DN43296_c0_g1,TRINITY_DN43718_c1_g1,TRINITY_DN44578_c0_g2,TR…
GO:0006979	response to oxidative stress	biological_process	4.081e-05	0.0017086	23	6075	170	48439	11	TRINITY_DN129947_c0_g1,TRINITY_DN37402_c0_g3,TRINITY_DN37876_c0_g1,TRINITY_DN38873_c0_g1,TRINITY_DN40545_c0_g3,TRINITY_DN44549_c2_g1,TRINITY_DN46758_c0_g1,TRINITY_DN46758_c1_g2,TRINITY_DN49738_c0_g1,TRINITY_DN51964_c0_g3,TRINITY_DN54496_c2_g1	12	TRINITY_DN35881_c0_g1,TRINITY_DN43296_c0_g1,TRINITY_DN43718_c1_g1,TRINITY_DN45480_c0_g2,TRINITY_DN46096_c0_g1,TRINITY_DN46562_c1_g8,TRINITY_DN47137_c1_g3,TRINITY_DN48261_c0_g2,TRINITY_DN48270_c2_g1,TRINITY_DN49191_c0_g1,TRINITY_DN49191_c0_g2,TRINITY_DN54301_c1_g1
GO:0006950	response to stress	biological_process	8.6685e-05	0.0034479	47	6075	531	48439	21	TRINITY_DN129947_c0_g1,TRINITY_DN26498_c0_g1,TRINITY_DN29944_c0_g1,TRINITY_DN34307_c0_g1,TRINITY_DN34861_c0_g1,TRINITY_DN37402_c0_g3,TRINITY_DN37876_c0_g1,TRINITY_DN37954_c0_g1,TRINITY_DN38873_c0_g1,TRINITY_DN40545_c0_g3,TRINITY_DN41225_c2_g1,TRINITY_DN41225_c2_g7,TRINITY_DN41400_c1_g3,TRINITY_DN41587_c0_g2,TRINITY_DN42444_c0_g1,TRINITY_DN44549_c2_g1,TRINITY_DN46758_c0_g1,TRINITY_DN46758_c1_g2,TR…	26	TRINITY_DN128788_c0_g1,TRINITY_DN30638_c0_g1,TRINITY_DN30638_c1_g1,TRINITY_DN35881_c0_g1,TRINITY_DN40731_c0_g2,TRINITY_DN41225_c0_g1,TRINITY_DN42513_c3_g4,TRINITY_DN43296_c0_g1,TRINITY_DN43718_c1_g1,TRINITY_DN44578_c0_g2,TRINITY_DN44578_c0_g3,TRINITY_DN45042_c1_g1,TRINITY_DN45480_c0_g2,TRINITY_DN45680_c0_g3,TRINITY_DN46081_c2_g2,TRINITY_DN46096_c0_g1,TRINITY_DN46562_c1_g4,TRINITY_DN46562_c1_g8,TR…
GO:0042221	response to chemical	biological_process	0.0016186	0.038435	23	6075	273	48439	13	TRINITY_DN26885_c0_g3,TRINITY_DN29392_c0_g2,TRINITY_DN29810_c0_g1,TRINITY_DN34072_c0_g1,TRINITY_DN39674_c1_g2,TRINITY_DN40838_c0_g1,TRINITY_DN42491_c1_g2,TRINITY_DN49288_c1_g1,TRINITY_DN49978_c0_g1,TRINITY_DN52150_c0_g1,TRINITY_DN52615_c1_g1,TRINITY_DN52738_c0_g6,TRINITY_DN54780_c1_g1	10	TRINITY_DN26281_c0_g1,TRINITY_DN28277_c0_g1,TRINITY_DN36339_c1_g3,TRINITY_DN36439_c0_g4,TRINITY_DN38012_c0_g3,TRINITY_DN38486_c0_g1,TRINITY_DN39936_c1_g2,TRINITY_DN42852_c0_g2,TRINITY_DN44927_c1_g2,TRINITY_DN45403_c0_g1
GO:1901700	response to oxygen-containing compound	biological_process	0.002882	0.063684	4	6075	14	48439	4	TRINITY_DN29392_c0_g2,TRINITY_DN29810_c0_g1,TRINITY_DN40838_c0_g1,TRINITY_DN49288_c1_g1	0
GO:0009415	response to water	biological_process	0.0051675	0.10677	3	6075	8	48439	3	TRINITY_DN29392_c0_g2,TRINITY_DN29810_c0_g1,TRINITY_DN49288_c1_g1	0
GO:0001101	response to acid chemical	biological_process	0.0061845	0.12696	3	6075	9	48439	3	TRINITY_DN29392_c0_g2,TRINITY_DN29810_c0_g1,TRINITY_DN49288_c1_g1	0
GO:0009719	response to endogenous stimulus	biological_process	0.0064539	0.12797	18	6075	223	48439	8	TRINITY_DN26885_c0_g3,TRINITY_DN39674_c1_g2,TRINITY_DN42491_c1_g2,TRINITY_DN49978_c0_g1,TRINITY_DN52150_c0_g1,TRINITY_DN52615_c1_g1,TRINITY_DN52738_c0_g6,TRINITY_DN54780_c1_g1	10	TRINITY_DN26281_c0_g1,TRINITY_DN28277_c0_g1,TRINITY_DN36339_c1_g3,TRINITY_DN36439_c0_g4,TRINITY_DN38012_c0_g3,TRINITY_DN38486_c0_g1,TRINITY_DN39936_c1_g2,TRINITY_DN42852_c0_g2,TRINITY_DN44927_c1_g2,TRINITY_DN45403_c0_g1
GO:0009725	response to hormone	biological_process	0.0064539	0.12797	18	6075	223	48439	8	TRINITY_DN26885_c0_g3,TRINITY_DN39674_c1_g2,TRINITY_DN42491_c1_g2,TRINITY_DN49978_c0_g1,TRINITY_DN52150_c0_g1,TRINITY_DN52615_c1_g1,TRINITY_DN52738_c0_g6,TRINITY_DN54780_c1_g1	10	TRINITY_DN26281_c0_g1,TRINITY_DN28277_c0_g1,TRINITY_DN36339_c1_g3,TRINITY_DN36439_c0_g4,TRINITY_DN38012_c0_g3,TRINITY_DN38486_c0_g1,TRINITY_DN39936_c1_g2,TRINITY_DN42852_c0_g2,TRINITY_DN44927_c1_g2,TRINITY_DN45403_c0_g1
GO:0009620	response to fungus	biological_process	0.0071178	0.13245	3	6075	8	48439	2	TRINITY_DN34307_c0_g1,TRINITY_DN41400_c1_g3	1	TRINITY_DN42513_c3_g4
GO:0050832	defense response to fungus	biological_process	0.0071178	0.13245	3	6075	8	48439	2	TRINITY_DN34307_c0_g1,TRINITY_DN41400_c1_g3	1	TRINITY_DN42513_c3_g4
GO:0009628	response to abiotic stimulus	biological_process	0.019336	0.30459	4	6075	20	48439	3	TRINITY_DN29392_c0_g2,TRINITY_DN29810_c0_g1,TRINITY_DN49288_c1_g1	1	TRINITY_DN50822_c0_g2
GO:0009617	response to bacterium	biological_process	0.021471	0.3238	3	6075	11	48439	2	TRINITY_DN34307_c0_g1,TRINITY_DN41400_c1_g3	1	TRINITY_DN42513_c3_g4
GO:0042742	defense response to bacterium	biological_process	0.021471	0.3238	3	6075	11	48439	2	TRINITY_DN34307_c0_g1,TRINITY_DN41400_c1_g3	1	TRINITY_DN42513_c3_g4
GO:0098542	defense response to other organism	biological_process	0.021471	0.3238	3	6075	11	48439	2	TRINITY_DN34307_c0_g1,TRINITY_DN41400_c1_g3	1	TRINITY_DN42513_c3_g4
GO:0009607	response to biotic stimulus	biological_process	0.027001	0.38877	3	6075	12	48439	2	TRINITY_DN34307_c0_g1,TRINITY_DN41400_c1_g3	1	TRINITY_DN42513_c3_g4
GO:0043207	response to external biotic stimulus	biological_process	0.027001	0.38877	3	6075	12	48439	2	TRINITY_DN34307_c0_g1,TRINITY_DN41400_c1_g3	1	TRINITY_DN42513_c3_g4
GO:0051707	response to other organism	biological_process	0.027001	0.38877	3	6075	12	48439	2	TRINITY_DN34307_c0_g1,TRINITY_DN41400_c1_g3	1	TRINITY_DN42513_c3_g4
GO:0009611	response to wounding	biological_process	0.030363	0.42562	2	6075	9	48439	0		2	TRINITY_DN128788_c0_g1,TRINITY_DN46081_c2_g2
GO:0009733	response to auxin	biological_process	0.058561	0.70852	12	6075	179	48439	2	TRINITY_DN26885_c0_g3,TRINITY_DN52738_c0_g6	10	TRINITY_DN26281_c0_g1,TRINITY_DN28277_c0_g1,TRINITY_DN36339_c1_g3,TRINITY_DN36439_c0_g4,TRINITY_DN38012_c0_g3,TRINITY_DN38486_c0_g1,TRINITY_DN39936_c1_g2,TRINITY_DN42852_c0_g2,TRINITY_DN44927_c1_g2,TRINITY_DN45403_c0_g1
GO:0010167	response to nitrate	biological_process	0.18317	1	1	6075	4	48439	1	TRINITY_DN40838_c0_g1	0
GO:1901698	response to nitrogen compound	biological_process	0.18317	1	1	6075	4	48439	1	TRINITY_DN40838_c0_g1	0
GO:0009605	response to external stimulus	biological_process	0.25371	1	4	6075	43	48439	2	TRINITY_DN34307_c0_g1,TRINITY_DN41400_c1_g3	2	TRINITY_DN42513_c3_g4,TRINITY_DN50822_c0_g2
GO:0046677	response to antibiotic	biological_process	0.45951	1	1	6075	10	48439	1	TRINITY_DN34072_c0_g1	0
GO:0009314	response to radiation	biological_process	0.50157	1	1	6075	12	48439	0		1	TRINITY_DN50822_c0_g2
GO:0009416	response to light stimulus	biological_process	0.50157	1	1	6075	12	48439	0		1	TRINITY_DN50822_c0_g2
oxidoreductase activity pathway
GO_accession	Description	Term_type	Over_represented_pValue	Corrected_pValue	DEG_item	DEG_list	Bg_item	Bg_list	Up	Up_Gene_names	Down	Down_Gene_names
GO:0016491	oxidoreductase activity	molecular_function	9.1266e-15	8.0669e-13	259	6075	3285	48439	114	TRINITY_DN118859_c0_g1,TRINITY_DN129947_c0_g1,TRINITY_DN19887_c0_g1,TRINITY_DN23306_c0_g1,TRINITY_DN24946_c0_g1,TRINITY_DN28070_c0_g1,TRINITY_DN28336_c0_g1,TRINITY_DN28503_c0_g1,TRINITY_DN2945_c0_g1,TRINITY_DN30879_c0_g1,TRINITY_DN31265_c0_g1,TRINITY_DN31928_c0_g1,TRINITY_DN32313_c0_g1,TRINITY_DN33159_c0_g1,TRINITY_DN33365_c1_g2,TRINITY_DN34524_c0_g1,TRINITY_DN34924_c1_g1,TRINITY_DN35133_c0_g1,TR…	145	TRINITY_DN10426_c0_g1,TRINITY_DN19108_c0_g1,TRINITY_DN23721_c0_g1,TRINITY_DN29710_c0_g1,TRINITY_DN30441_c0_g1,TRINITY_DN31330_c0_g1,TRINITY_DN31521_c0_g2,TRINITY_DN31736_c0_g1,TRINITY_DN32233_c0_g1,TRINITY_DN33199_c0_g1,TRINITY_DN33465_c0_g1,TRINITY_DN33617_c0_g2,TRINITY_DN33907_c0_g1,TRINITY_DN34701_c0_g1,TRINITY_DN34701_c0_g2,TRINITY_DN34940_c0_g1,TRINITY_DN35881_c0_g1,TRINITY_DN37169_c0_g1,TRI…
GO:0016705	oxidoreductase activity, acting on paired donors, with incorporation or reduction of molecular oxygen	molecular_function	1.7466e-09	1.1909e-07	86	6075	886	48439	43	TRINITY_DN28070_c0_g1,TRINITY_DN28503_c0_g1,TRINITY_DN33365_c1_g2,TRINITY_DN36041_c0_g1,TRINITY_DN37024_c0_g1,TRINITY_DN37256_c0_g1,TRINITY_DN39974_c0_g2,TRINITY_DN40439_c0_g2,TRINITY_DN40454_c0_g1,TRINITY_DN40465_c1_g3,TRINITY_DN40670_c0_g2,TRINITY_DN40702_c0_g1,TRINITY_DN41611_c0_g1,TRINITY_DN41667_c0_g1,TRINITY_DN42325_c0_g1,TRINITY_DN42599_c2_g2,TRINITY_DN43949_c2_g2,TRINITY_DN44230_c0_g3,TRI…	43	TRINITY_DN10426_c0_g1,TRINITY_DN31521_c0_g2,TRINITY_DN33199_c0_g1,TRINITY_DN33465_c0_g1,TRINITY_DN34701_c0_g1,TRINITY_DN34701_c0_g2,TRINITY_DN37675_c0_g1,TRINITY_DN38197_c0_g1,TRINITY_DN39280_c2_g1,TRINITY_DN41621_c2_g5,TRINITY_DN42797_c2_g1,TRINITY_DN42860_c1_g3,TRINITY_DN43905_c1_g2,TRINITY_DN43905_c2_g1,TRINITY_DN45201_c2_g1,TRINITY_DN46149_c0_g3,TRINITY_DN46904_c0_g1,TRINITY_DN46971_c0_g5,TRI…
GO:1990204	oxidoreductase complex	cellular_component	2.9997e-06	0.00017355	16	6075	111	48439	0		16	TRINITY_DN39782_c0_g1,TRINITY_DN40112_c0_g1,TRINITY_DN41755_c2_g3,TRINITY_DN41755_c2_g7,TRINITY_DN42315_c0_g1,TRINITY_DN42315_c0_g2,TRINITY_DN43514_c0_g1,TRINITY_DN45465_c0_g1,TRINITY_DN46185_c0_g2,TRINITY_DN47488_c1_g1,TRINITY_DN51347_c0_g1,TRINITY_DN51347_c0_g2,TRINITY_DN51471_c1_g1,TRINITY_DN51621_c0_g1,TRINITY_DN51621_c0_g2,TRINITY_DN51657_c0_g1
GO:0016684	oxidoreductase activity, acting on peroxide as acceptor	molecular_function	3.7523e-06	0.00019258	31	6075	240	48439	17	TRINITY_DN129947_c0_g1,TRINITY_DN34524_c0_g1,TRINITY_DN37063_c0_g1,TRINITY_DN37402_c0_g3,TRINITY_DN37876_c0_g1,TRINITY_DN38873_c0_g1,TRINITY_DN40545_c0_g3,TRINITY_DN41435_c0_g3,TRINITY_DN44549_c2_g1,TRINITY_DN46758_c0_g1,TRINITY_DN46758_c1_g2,TRINITY_DN49303_c2_g1,TRINITY_DN49738_c0_g1,TRINITY_DN51964_c0_g3,TRINITY_DN53988_c1_g1,TRINITY_DN54496_c2_g1,TRINITY_DN98640_c0_g1	14	TRINITY_DN35881_c0_g1,TRINITY_DN43296_c0_g1,TRINITY_DN43718_c1_g1,TRINITY_DN45480_c0_g2,TRINITY_DN46096_c0_g1,TRINITY_DN46237_c0_g2,TRINITY_DN46562_c1_g8,TRINITY_DN47137_c1_g3,TRINITY_DN48261_c0_g2,TRINITY_DN48270_c2_g1,TRINITY_DN49191_c0_g1,TRINITY_DN49191_c0_g2,TRINITY_DN50697_c0_g1,TRINITY_DN54301_c1_g1
GO:0016655	oxidoreductase activity, acting on NAD(P)H, quinone or similar compound as acceptor	molecular_function	2.9633e-05	0.0012742	7	6075	18	48439	0		7	TRINITY_DN31330_c0_g1,TRINITY_DN31736_c0_g1,TRINITY_DN44597_c0_g1,TRINITY_DN44597_c0_g2,TRINITY_DN47450_c0_g3,TRINITY_DN47657_c0_g2,TRINITY_DN53657_c1_g2
GO:0016651	oxidoreductase activity, acting on NAD(P)H	molecular_function	4.4399e-05	0.0018348	11	6075	46	48439	2	TRINITY_DN41435_c0_g3,TRINITY_DN53988_c1_g1	9	TRINITY_DN29710_c0_g1,TRINITY_DN31330_c0_g1,TRINITY_DN31736_c0_g1,TRINITY_DN44597_c0_g1,TRINITY_DN44597_c0_g2,TRINITY_DN47450_c0_g3,TRINITY_DN47657_c0_g2,TRINITY_DN50697_c0_g1,TRINITY_DN53657_c1_g2
GO:0016645	oxidoreductase activity, acting on the CH-NH group of donors	molecular_function	0.003942	0.083069	8	6075	51	48439	0		8	TRINITY_DN33617_c0_g2,TRINITY_DN37169_c0_g1,TRINITY_DN47515_c0_g1,TRINITY_DN47515_c0_g2,TRINITY_DN48855_c0_g3,TRINITY_DN49308_c0_g1,TRINITY_DN55063_c2_g3,TRINITY_DN55063_c2_g4
GO:0016709	oxidoreductase activity, acting on paired donors, with incorporation or reduction of molecular oxygen, NAD(P)H as one donor, and incorporation of one atom of oxygen	molecular_function	0.021417	0.3238	8	6075	61	48439	5	TRINITY_DN44230_c0_g3,TRINITY_DN47884_c0_g5,TRINITY_DN49055_c0_g4,TRINITY_DN49055_c0_g5,TRINITY_DN53180_c0_g1	3	TRINITY_DN33465_c0_g1,TRINITY_DN48706_c0_g4,TRINITY_DN49055_c0_g3
GO:0050664	oxidoreductase activity, acting on NAD(P)H, oxygen as acceptor	molecular_function	0.029102	0.41157	3	6075	10	48439	2	TRINITY_DN41435_c0_g3,TRINITY_DN53988_c1_g1	1	TRINITY_DN50697_c0_g1
GO:0016620	oxidoreductase activity, acting on the aldehyde or oxo group of donors, NAD or NADP as acceptor	molecular_function	0.032843	0.45241	6	6075	52	48439	0		6	TRINITY_DN38627_c2_g2,TRINITY_DN39065_c0_g1,TRINITY_DN42861_c0_g1,TRINITY_DN51980_c0_g2,TRINITY_DN51980_c0_g3,TRINITY_DN53815_c0_g1
GO:0016903	oxidoreductase activity, acting on the aldehyde or oxo group of donors	molecular_function	0.053841	0.66662	9	6075	96	48439	2	TRINITY_DN118859_c0_g1,TRINITY_DN28336_c0_g1	7	TRINITY_DN19108_c0_g1,TRINITY_DN38627_c2_g2,TRINITY_DN39065_c0_g1,TRINITY_DN42861_c0_g1,TRINITY_DN51980_c0_g2,TRINITY_DN51980_c0_g3,TRINITY_DN53815_c0_g1
GO:0016701	oxidoreductase activity, acting on single donors with incorporation of molecular oxygen	molecular_function	0.061158	0.72614	13	6075	147	48439	4	TRINITY_DN43588_c0_g4,TRINITY_DN47205_c0_g1,TRINITY_DN49629_c1_g1,TRINITY_DN53500_c1_g2	9	TRINITY_DN34940_c0_g1,TRINITY_DN45673_c0_g3,TRINITY_DN46029_c0_g2,TRINITY_DN46601_c0_g1,TRINITY_DN47205_c0_g2,TRINITY_DN47205_c0_g3,TRINITY_DN48829_c0_g1,TRINITY_DN49058_c0_g2,TRINITY_DN52238_c0_g2
GO:0016703	oxidoreductase activity, acting on single donors with incorporation of molecular oxygen, incorporation of one atom of oxygen (internal monooxygenases or internal mixed function oxidases)	molecular_function	0.063052	0.74033	3	6075	17	48439	2	TRINITY_DN43588_c0_g4,TRINITY_DN49629_c1_g1	1	TRINITY_DN52238_c0_g2
GO:0016717	oxidoreductase activity, acting on paired donors, with oxidation of a pair of donors resulting in the reduction of molecular oxygen to two molecules of water	molecular_function	0.11593	1	3	6075	30	48439	1	TRINITY_DN46725_c2_g5	2	TRINITY_DN42860_c1_g3,TRINITY_DN46904_c0_g1
GO:0016702	oxidoreductase activity, acting on single donors with incorporation of molecular oxygen, incorporation of two atoms of oxygen	molecular_function	0.12374	1	10	6075	119	48439	2	TRINITY_DN47205_c0_g1,TRINITY_DN53500_c1_g2	8	TRINITY_DN34940_c0_g1,TRINITY_DN45673_c0_g3,TRINITY_DN46029_c0_g2,TRINITY_DN46601_c0_g1,TRINITY_DN47205_c0_g2,TRINITY_DN47205_c0_g3,TRINITY_DN48829_c0_g1,TRINITY_DN49058_c0_g2
GO:0052592	oxidoreductase activity, acting on CH or CH2 groups, with an iron-sulfur protein as acceptor	molecular_function	0.24012	1	1	6075	4	48439	0		1	TRINITY_DN38469_c0_g1
GO:0016641	oxidoreductase activity, acting on the CH-NH2 group of donors, oxygen as acceptor	molecular_function	0.24792	1	3	6075	31	48439	2	TRINITY_DN36856_c0_g2,TRINITY_DN42788_c0_g1	1	TRINITY_DN45419_c0_g4
GO:0016653	oxidoreductase activity, acting on NAD(P)H, heme protein as acceptor	molecular_function	0.27216	1	1	6075	7	48439	0		1	TRINITY_DN29710_c0_g1
GO:0016725	oxidoreductase activity, acting on CH or CH2 groups	molecular_function	0.35188	1	1	6075	8	48439	0		1	TRINITY_DN38469_c0_g1
GO:0016638	oxidoreductase activity, acting on the CH-NH2 group of donors	molecular_function	0.39576	1	3	6075	44	48439	2	TRINITY_DN36856_c0_g2,TRINITY_DN42788_c0_g1	1	TRINITY_DN45419_c0_g4
GO:0016624	oxidoreductase activity, acting on the aldehyde or oxo group of donors, disulfide as acceptor	molecular_function	0.44265	1	3	6075	44	48439	2	TRINITY_DN118859_c0_g1,TRINITY_DN28336_c0_g1	1	TRINITY_DN19108_c0_g1
GO:0016899	oxidoreductase activity, acting on the CH-OH group of donors, oxygen as acceptor	molecular_function	0.44424	1	1	6075	14	48439	0		1	TRINITY_DN51817_c0_g1
GO:0016679	oxidoreductase activity, acting on diphenols and related substances as donors	molecular_function	0.45911	1	2	6075	31	48439	1	TRINITY_DN31928_c0_g1	1	TRINITY_DN51404_c0_g1
GO:0016860	intramolecular oxidoreductase activity	molecular_function	0.49585	1	4	6075	74	48439	1	TRINITY_DN28205_c0_g1	3	TRINITY_DN30527_c0_g1,TRINITY_DN33703_c0_g1,TRINITY_DN49741_c0_g1
GO:0016861	intramolecular oxidoreductase activity, interconverting aldoses and ketoses	molecular_function	0.62663	1	3	6075	66	48439	1	TRINITY_DN28205_c0_g1	2	TRINITY_DN33703_c0_g1,TRINITY_DN49741_c0_g1
GO:0016628	oxidoreductase activity, acting on the CH-CH group of donors, NAD or NADP as acceptor	molecular_function	0.65685	1	1	6075	23	48439	1	TRINITY_DN46585_c1_g3	0
GO:0016614	oxidoreductase activity, acting on CH-OH group of donors	molecular_function	0.66678	1	15	6075	340	48439	9	TRINITY_DN19887_c0_g1,TRINITY_DN24946_c0_g1,TRINITY_DN30879_c0_g1,TRINITY_DN35133_c0_g1,TRINITY_DN44482_c0_g1,TRINITY_DN46989_c0_g3,TRINITY_DN51878_c2_g1,TRINITY_DN53081_c2_g6,TRINITY_DN54802_c1_g3	6	TRINITY_DN41240_c3_g2,TRINITY_DN41445_c0_g1,TRINITY_DN49056_c1_g3,TRINITY_DN51651_c0_g2,TRINITY_DN51651_c0_g3,TRINITY_DN51817_c0_g1
GO:0016675	oxidoreductase activity, acting on a heme group of donors	molecular_function	0.69349	1	1	6075	29	48439	1	TRINITY_DN45428_c0_g6	0
GO:0016616	oxidoreductase activity, acting on the CH-OH group of donors, NAD or NADP as acceptor	molecular_function	0.71126	1	12	6075	283	48439	8	TRINITY_DN19887_c0_g1,TRINITY_DN30879_c0_g1,TRINITY_DN35133_c0_g1,TRINITY_DN44482_c0_g1,TRINITY_DN46989_c0_g3,TRINITY_DN51878_c2_g1,TRINITY_DN53081_c2_g6,TRINITY_DN54802_c1_g3	4	TRINITY_DN41240_c3_g2,TRINITY_DN49056_c1_g3,TRINITY_DN51651_c0_g2,TRINITY_DN51651_c0_g3
GO:0016682	oxidoreductase activity, acting on diphenols and related substances as donors, oxygen as acceptor	molecular_function	0.72888	1	1	6075	25	48439	0		1	TRINITY_DN51404_c0_g1
GO:0016671	oxidoreductase activity, acting on a sulfur group of donors, disulfide as acceptor	molecular_function	0.86181	1	1	6075	45	48439	1	TRINITY_DN33159_c0_g1	0
GO:0016634	oxidoreductase activity, acting on the CH-CH group of donors, oxygen as acceptor	molecular_function	0.89096	1	1	6075	48	48439	0		1	TRINITY_DN51288_c0_g2
GO:0016667	oxidoreductase activity, acting on a sulfur group of donors	molecular_function	0.97385	1	1	6075	80	48439	1	TRINITY_DN33159_c0_g1	0
GO:0016627	oxidoreductase activity, acting on the CH-CH group of donors	molecular_function	0.99304	1	4	6075	228	48439	1	TRINITY_DN46585_c1_g3	3	TRINITY_DN33907_c0_g1,TRINITY_DN51288_c0_g2,TRINITY_DN71443_c0_g1
ion transition pathway
GO_accession	Description	Term_type	Over_represented_pValue	Corrected_pValue	DEG_item	DEG_list	Bg_item	Bg_list	Up	Up_Gene_names	Down	Down_Gene_names
GO:0006820	monoatomic anion transport	biological_process	0.050835	0.63684	7	6075	66	48439	6	TRINITY_DN44508_c0_g1,TRINITY_DN44508_c0_g2,TRINITY_DN44508_c0_g3,TRINITY_DN44508_c0_g4,TRINITY_DN48680_c0_g3,TRINITY_DN49243_c0_g1	1	TRINITY_DN28673_c0_g1
GO:0015711	organic anion transport	biological_process	0.084724	0.9065	6	6075	66	48439	2	TRINITY_DN19926_c0_g1,TRINITY_DN42342_c0_g1	4	TRINITY_DN42723_c0_g2,TRINITY_DN44143_c2_g1,TRINITY_DN44143_c2_g2,TRINITY_DN49605_c0_g2
GO:0015689	molybdate ion transport	biological_process	0.50463	1	1	6075	14	48439	0		1	TRINITY_DN44827_c2_g3
GO:0006817	phosphate ion transport	biological_process	0.53157	1	1	6075	15	48439	0		1	TRINITY_DN46247_c0_g4
GO:0015698	inorganic anion transport	biological_process	0.68444	1	3	6075	72	48439	1	TRINITY_DN40838_c0_g1	2	TRINITY_DN44827_c2_g3,TRINITY_DN46247_c0_g4
GO:0006813	potassium ion transport	biological_process	0.78032	1	2	6075	54	48439	2	TRINITY_DN35204_c0_g1,TRINITY_DN46266_c0_g1	0
GO:0006811	monoatomic ion transport	biological_process	0.94927	1	26	6075	735	48439	17	TRINITY_DN128876_c0_g1,TRINITY_DN13371_c0_g1,TRINITY_DN24038_c0_g1,TRINITY_DN35204_c0_g1,TRINITY_DN40584_c1_g2,TRINITY_DN40965_c0_g4,TRINITY_DN44248_c1_g1,TRINITY_DN44508_c0_g1,TRINITY_DN44508_c0_g2,TRINITY_DN44508_c0_g3,TRINITY_DN44508_c0_g4,TRINITY_DN46266_c0_g1,TRINITY_DN48642_c2_g2,TRINITY_DN48680_c0_g3,TRINITY_DN49243_c0_g1,TRINITY_DN52840_c1_g2,TRINITY_DN6773_c0_g1	9	TRINITY_DN28673_c0_g1,TRINITY_DN36792_c0_g2,TRINITY_DN40584_c1_g1,TRINITY_DN46827_c1_g1,TRINITY_DN47112_c0_g2,TRINITY_DN49311_c0_g4,TRINITY_DN53563_c0_g1,TRINITY_DN53563_c0_g3,TRINITY_DN54734_c0_g1
GO:0030001	metal ion transport	biological_process	0.98254	1	5	6075	215	48439	4	TRINITY_DN128876_c0_g1,TRINITY_DN35204_c0_g1,TRINITY_DN44248_c1_g1,TRINITY_DN46266_c0_g1	1	TRINITY_DN47112_c0_g2
GO:0006812	monoatomic cation transport	biological_process	0.98849	1	17	6075	593	48439	11	TRINITY_DN128876_c0_g1,TRINITY_DN13371_c0_g1,TRINITY_DN24038_c0_g1,TRINITY_DN35204_c0_g1,TRINITY_DN40584_c1_g2,TRINITY_DN40965_c0_g4,TRINITY_DN44248_c1_g1,TRINITY_DN46266_c0_g1,TRINITY_DN48642_c2_g2,TRINITY_DN52840_c1_g2,TRINITY_DN6773_c0_g1	6	TRINITY_DN36792_c0_g2,TRINITY_DN40584_c1_g1,TRINITY_DN46827_c1_g1,TRINITY_DN47112_c0_g2,TRINITY_DN49311_c0_g4,TRINITY_DN54734_c0_g1
calcium signaling pathway
GO_accession	Description	Term_type	Over_represented_pValue	Corrected_pValue	DEG_item	DEG_list	Bg_item	Bg_list	Up	Up_Gene_names	Down	Down_Gene_names
GO:0005509	calcium ion binding	molecular_function	0.04177	0.52953	39	6075	646	48439	9	TRINITY_DN126826_c0_g1,TRINITY_DN17833_c0_g1,TRINITY_DN32022_c0_g2,TRINITY_DN37569_c0_g1,TRINITY_DN41741_c0_g1,TRINITY_DN47165_c0_g2,TRINITY_DN53093_c0_g1,TRINITY_DN6990_c0_g1,TRINITY_DN8099_c0_g1	30	TRINITY_DN24976_c0_g1,TRINITY_DN29914_c0_g1,TRINITY_DN30813_c0_g1,TRINITY_DN32970_c0_g1,TRINITY_DN33675_c0_g1,TRINITY_DN34999_c0_g1,TRINITY_DN39782_c0_g1,TRINITY_DN39792_c1_g1,TRINITY_DN40112_c0_g1,TRINITY_DN40207_c0_g1,TRINITY_DN40337_c4_g2,TRINITY_DN40350_c5_g2,TRINITY_DN41755_c2_g3,TRINITY_DN41755_c2_g7,TRINITY_DN42315_c0_g1,TRINITY_DN42315_c0_g2,TRINITY_DN42373_c0_g2,TRINITY_DN44567_c0_g1,TRI…
GO:0004198	calcium-dependent cysteine-type endopeptidase activity	molecular_function	0.56752	1	1	6075	17	48439	1	TRINITY_DN131027_c0_g1	0
GO:0005544	calcium-dependent phospholipid binding	molecular_function	0.67897	1	2	6075	48	48439	1	TRINITY_DN47165_c0_g2	1	TRINITY_DN47563_c0_g1

## Sheet: Table S2
Supplementary Table S2. Comparison of stress-responsive DEGs in okra (Abelmoschus esculentus) seedlings under different NaCl treatments.
GO_accession	Description	S1		S2		S3		S4
		Up	Down	Up	Down	Up	Down	Up	Down
GO:0006952	defense response	2	1	7	9	12	11	10	12
GO:0050896	response to stimulus	7	6	52	35	46	39	34	37
GO:0006979	response to oxidative stress	4	1	12	11	18	15	11	12
GO:0006950	response to stress	6	2	22	22	32	28	21	26
GO:0042221	response to chemical	1	4	26	12	14	10	13	10
GO:1901700	response to oxygen-containing compound	1	0	2	0	1	0	4	0
GO:0009415	response to water	1	0	2	0	1	0	3	0
GO:0001101	response to acid chemical	1	0	2	0	1	0	3	0
GO:0009719	response to endogenous stimulus	0	4	23	12	9	10	8	10
GO:0009725	response to hormone	0	4	23	12	9	10	8	10
GO:0050832	defense response to fungus	1	0	0	1	1	2	2	1
GO:0009620	response to fungus	1	0	0	1	1	2	2	1
GO:0042742	defense response to bacterium	1	0	2	1	1	2	2	1
GO:0098542	defense response to other organism	1	0	2	1	1	2	2	1
GO:0009617	response to bacterium	1	0	2	1	1	2	2	1
GO:0009607	response to biotic stimulus	1	0	2	1	1	2	2	1
GO:0009611	response to wounding	0	0	0	2	0	2	0	2
GO:0009733	response to auxin	0	4	18	12	5	10	2	10
GO:0046677	response to antibiotic	0	0	0	0	3	0	1	0
GO:0048585	negative regulation of response to stimulus	0	0	3	0	0	0	0	0

## Sheet: Table S3
Supplementary Table S3. DEGs involved in the indole-3-acetic acid (IAA) signaling pathway in okra (Abelmoschus esculentus) seedlings under different NaCl treatments.
S1	Gene_id	readcount_S1	readcount_CK	log2FoldChange	pval	padj	NR_ID	NR_ACC	NR_Score	NR_Evalue	NR_Description	NT_ID	NT_ACC	NT_Score	NT_Evalue	NT_Description	SwissProt_ID	SwissProt_ACC	SwissProt_Score	SwissProt_Evalue	SwissProt_Description	1st-level(pathway)	2nd-level(pathway)	3rd-level(pathway)	PathwayID	KoID	KoDescription	EC	KOG_ID	Abbreviation	KOG_Description	Pfam_ID	Pfam_Description	Gene Ontology Biological Process	BP Description	Gene Ontology Molecular Function	MF Description	Gene Ontology Cellular Component	CC Description
	TRINITY_DN28277_c0_g1	81.7938	400.054	-2.2867	5.0975e-05	0.009066	GMI99345.1	GMI99345	167.5	8e-39	GMI99345.1 hypothetical protein HRI_003603800 [Hibiscus trionum]	gi|2551368406|emb|OY284438.1|	OY284438	97.1	5.71e-16	Theobroma cacao genome assembly, chromosome: 1	-	-	-	-	-	Environmental Information Processing	Signal transduction	Plant hormone signal transduction	ko04075	K14488	SAUR family protein	--	-	-	-	PF02519	Auxin responsive protein	GO:0009733	response to auxin	--	--	--	--
	TRINITY_DN36439_c0_g4	4.75665	137.542	-4.8906	8.1001e-10	9.985e-07	GMI93659.1	GMI93659	199.9	9.8e-49	GMI93659.1 SMALL AUXIN UPREGULATED RNA 78 [Hibiscus trionum]	gi|1677634130|gb|CP032562.1|	CP032562	309	4.45e-80	Gossypium raimondii isolate D5-4 chromosome D5_10	Q9C9E1.1	Q9C9E1	127.9	1e-28	Q9C9E1.1 RecName: Full=Auxin-responsive protein SAUR78; AltName: Full=Protein SMALL AUXIN UP RNA 78 [Arabidopsis thaliana]	-	-	-	-	-	-	-	-	-	-	PF02519	Auxin responsive protein	GO:0009733	response to auxin	--	--	--	--
	TRINITY_DN44927_c1_g2	9.22707	84.6098	-3.214	5.3275e-07	0.00024107	GMI91746.1	GMI91746	162.5	2e-37	GMI91746.1 SMALL AUXIN UPREGULATED RNA 77 [Hibiscus trionum]	gi|1965109765|ref|XM_039205628.1|	XM_039205628	154	2.58e-33	PREDICTED: Hibiscus syriacus auxin-responsive protein SAUR78-like (LOC120205836), mRNA	Q9LQI6.1	Q9LQI6	98.6	7.8e-20	Q9LQI6.1 RecName: Full=Auxin-responsive protein SAUR77; AltName: Full=Protein SMALL AUXIN UP RNA 77 [Arabidopsis thaliana]	-	-	-	-	-	-	-	-	-	-	PF02519	Auxin responsive protein	GO:0009733	response to auxin	--	--	--	--
	TRINITY_DN44927_c1_g4	3.28313	56.3114	-4.1431	1.2592e-06	0.00048927	GMI91746.1	GMI91746	140.2	1.2e-30	GMI91746.1 SMALL AUXIN UPREGULATED RNA 77 [Hibiscus trionum]	gi|2029713625|ref|XM_016843576.2|	XM_016843576	121	2.89e-23	PREDICTED: Gossypium hirsutum auxin-responsive protein SAUR78-like (LOC107914620), mRNA	Q9LQI6.1	Q9LQI6	66.2	4.7e-10	Q9LQI6.1 RecName: Full=Auxin-responsive protein SAUR77; AltName: Full=Protein SMALL AUXIN UP RNA 77 [Arabidopsis thaliana]	-	-	-	-	-	-	-	-	-	-	PF02519	Auxin responsive protein	GO:0009733	response to auxin	--	--	--	--
S2	Gene_id	readcount_S2	readcount_CK	log2FoldChange	pval	padj	NR_ID	NR_ACC	NR_Score	NR_Evalue	NR_Description	NT_ID	NT_ACC	NT_Score	NT_Evalue	NT_Description	SwissProt_ID	SwissProt_ACC	SwissProt_Score	SwissProt_Evalue	SwissProt_Description	1st-level(pathway)	2nd-level(pathway)	3rd-level(pathway)	PathwayID	KoID	KoDescription	EC	KOG_ID	Abbreviation	KOG_Description	Pfam_ID	Pfam_Description	Gene Ontology Biological Process	BP Description	Gene Ontology Molecular Function	MF Description	Gene Ontology Cellular Component	CC Description
	TRINITY_DN26281_c0_g1	2.13612	21.8373	-3.4357	0.0026069	0.036	XP_038993687.1	XP_038993687	258.5	3e-66	XP_038993687.1 auxin-responsive protein SAUR32-like [Hibiscus syriacus]	gi|1965208177|ref|XM_039155157.1|	XM_039155157	298	1.26e-76	PREDICTED: Hibiscus syriacus uncharacterized LOC120140130 (LOC120140130), mRNA	Q9LR00.1	Q9LR00	52.4	7.2e-06	Q9LR00.1 RecName: Full=Protein SMALL AUXIN UP-REGULATED RNA 51 [Arabidopsis thaliana]	-	-	-	-	-	-	-	-	-	-	PF02519	Auxin responsive protein	GO:0009733	response to auxin	--	--	--	--
	TRINITY_DN28277_c0_g1	36.6287	456.907	-3.6396	4.4936e-13	3.2966e-10	GMI99345.1	GMI99345	167.5	8e-39	GMI99345.1 hypothetical protein HRI_003603800 [Hibiscus trionum]	gi|2551368406|emb|OY284438.1|	OY284438	97.1	5.71e-16	Theobroma cacao genome assembly, chromosome: 1	-	-	-	-	-	Environmental Information Processing	Signal transduction	Plant hormone signal transduction	ko04075	K14488	SAUR family protein	--	-	-	-	PF02519	Auxin responsive protein	GO:0009733	response to auxin	--	--	--	--
	TRINITY_DN29191_c1_g1	103.886	338.283	-1.7056	0.0014996	0.024452	KAB1994589.1	KAB1994589	166.8	1.3e-38	KAB1994589.1 hypothetical protein ES319_D13G109000v1 [Gossypium barbadense]	gi|1350236212|ref|XM_006408191.2|	XM_006408191	67.6	4.08e-07	PREDICTED: Eutrema salsugineum auxin-responsive protein SAUR21 (LOC18024805), mRNA	Q9FK62.1	Q9FK62	105.9	5.7e-22	Q9FK62.1 RecName: Full=Auxin-responsive protein SAUR24; AltName: Full=Protein SMALL AUXIN UP RNA 24 [Arabidopsis thaliana]	-	-	-	-	-	-	-	-	-	-	PF02519	Auxin responsive protein	GO:0009733	response to auxin	--	--	--	--
	TRINITY_DN30986_c0_g1	38.9155	8.34214	2.2101	0.0023948	0.033897	GMI90675.1	GMI90675	278.5	3.7e-72	GMI90675.1 SMALL AUXIN UPREGULATED RNA 52 [Hibiscus trionum]	gi|1965300707|ref|XM_039185838.1|	XM_039185838	451	1.21e-122	PREDICTED: Hibiscus syriacus auxin-responsive protein SAUR50-like (LOC120180524), mRNA	-	-	-	-	-	-	-	-	-	-	-	-	-	-	-	PF02519	Auxin responsive protein	GO:0009733	response to auxin	--	--	--	--
	TRINITY_DN36285_c0_g2	40.4476	4.41563	3.119	0.0023564	0.033526	XP_039006404.1	XP_039006404	198.7	2.9e-48	XP_039006404.1 auxin-induced protein 15A-like [Hibiscus syriacus]	gi|2402265269|ref|XM_052626633.1|	XM_052626633	558	5.3e-155	PREDICTED: Gossypium raimondii indole-3-acetic acid-induced protein ARG7-like (LOC128036044), mRNA	P32295.1	P32295	104.4	1.6e-21	P32295.1 RecName: Full=Indole-3-acetic acid-induced protein ARG7 [Vigna radiata var. radiata]	Environmental Information Processing	Signal transduction	Plant hormone signal transduction	ko04075	K14488	SAUR family protein	--	-	-	-	PF02519	Auxin responsive protein	GO:0009733	response to auxin	--	--	--	--
	TRINITY_DN36339_c1_g3	18.5591	165.997	-3.1705	9.5037e-05	0.0034552	XP_039000619.1	XP_039000619	191	5.5e-46	XP_039000619.1 auxin-responsive protein SAUR50-like [Hibiscus syriacus]	gi|2551370400|emb|OY284465.1|	OY284465	276	5.51e-70	Theobroma cacao genome assembly, chromosome: 8	Q9LR00.1	Q9LR00	173.3	2.6e-42	Q9LR00.1 RecName: Full=Protein SMALL AUXIN UP-REGULATED RNA 51 [Arabidopsis thaliana]	Environmental Information Processing	Signal transduction	Plant hormone signal transduction	ko04075	K14488	SAUR family protein	--	-	-	-	PF02519	Auxin responsive protein	GO:0009733	response to auxin	--	--	--	--
	TRINITY_DN36439_c0_g4	43.0207	155.487	-1.8626	0.0012312	0.021368	GMI93659.1	GMI93659	199.9	9.8e-49	GMI93659.1 SMALL AUXIN UPREGULATED RNA 78 [Hibiscus trionum]	gi|1677634130|gb|CP032562.1|	CP032562	309	4.45e-80	Gossypium raimondii isolate D5-4 chromosome D5_10	Q9C9E1.1	Q9C9E1	127.9	1e-28	Q9C9E1.1 RecName: Full=Auxin-responsive protein SAUR78; AltName: Full=Protein SMALL AUXIN UP RNA 78 [Arabidopsis thaliana]	-	-	-	-	-	-	-	-	-	-	PF02519	Auxin responsive protein	GO:0009733	response to auxin	--	--	--	--
	TRINITY_DN36439_c0_g6	134.905	30.6413	2.1206	0.0016555	0.026123	GMI93659.1	GMI93659	193	1.6e-46	GMI93659.1 SMALL AUXIN UPREGULATED RNA 78 [Hibiscus trionum]	gi|1658532722|gb|CP032252.1|	CP032252	324	2.17e-84	Gossypioides kirkii chromosome KI_10	Q9C9E1.1	Q9C9E1	112.8	4.6e-24	Q9C9E1.1 RecName: Full=Auxin-responsive protein SAUR78; AltName: Full=Protein SMALL AUXIN UP RNA 78 [Arabidopsis thaliana]	-	-	-	-	-	-	-	-	-	-	PF02519	Auxin responsive protein	GO:0009733	response to auxin	--	--	--	--
	TRINITY_DN38012_c0_g3	166.684	1535.81	-3.2056	5.9573e-10	1.8826e-07	GMI99070.1	GMI99070	310.1	1.9e-81	GMI99070.1 SMALL AUXIN UPREGULATED RNA 59 [Hibiscus trionum]	gi|1269915856|ref|XM_022913941.1|	XM_022913941	344	3.54e-90	PREDICTED: Durio zibethinus auxin-responsive protein SAUR36-like (LOC111313279), mRNA	O22150.1	O22150	159.8	6.9e-38	O22150.1 RecName: Full=Auxin-responsive protein SAUR36; AltName: Full=Protein RESPONSE TO AUXINS AND GIBBERELLINS 1; AltName: Full=Protein SENESCENCE-ASSOCIATED GENE 201; AltName: Full=Protein SMALL AUXIN UP RNA 36 [Arabidopsis thaliana]	-	-	-	-	-	-	-	-	-	-	PF02519	Auxin responsive protein	GO:0009733	response to auxin	--	--	--	--
	TRINITY_DN38018_c0_g1	81.3536	8.93595	3.2118	4.9937e-08	8.3737e-06	OMO59855.1	OMO59855	92.8	1.1e-16	OMO59855.1 Auxin responsive SAUR protein [Corchorus olitorius]	gi|1050554346|ref|XM_017765140.1|	XM_017765140	124	1.12e-24	PREDICTED: Gossypium arboreum auxin-responsive protein SAUR21-like (LOC108464863), mRNA	P33079.1	P33079	68.9	3.8e-11	P33079.1 RecName: Full=Auxin-induced protein 10A5 [Glycine max]	-	-	-	-	-	-	-	-	-	-	PF02519	Auxin responsive protein	GO:0009733	response to auxin	--	--	--	--
	TRINITY_DN38340_c3_g1	38.0783	132.563	-1.7958	0.00026587	0.0072194	GMI69554.1	GMI69554	216.5	1.2e-53	GMI69554.1 SMALL AUXIN UPREGULATED RNA 32 [Hibiscus trionum]	gi|2531950173|emb|OY282499.1|	OY282499	106	7.59e-19	Ajuga chamaepitys genome assembly, chromosome: 5	Q9ZUZ3.1	Q9ZUZ3	147.1	2e-34	Q9ZUZ3.1 RecName: Full=Auxin-responsive protein SAUR32; AltName: Full=Protein ABOLISHED APICAL HOOK MAINTENANCE 1; AltName: Full=Protein SMALL AUXIN UP RNA 32 [Arabidopsis thaliana]	-	-	-	-	-	-	-	-	-	-	PF02519	Auxin responsive protein	GO:0009733	response to auxin	--	--	--	--
	TRINITY_DN40102_c0_g1	484.212	170.457	1.5094	0.0032594	0.041735	XP_039038046.1	XP_039038046	206.5	3.4e-50	XP_039038046.1 auxin-induced protein 6B-like [Hibiscus syriacus]	gi|2551370224|emb|OY284459.1|	OY284459	257	5.56e-64	Theobroma cacao genome assembly, chromosome: 2	Q9FJG0.1	Q9FJG0	100.1	7.5e-20	Q9FJG0.1 RecName: Full=Auxin-responsive protein SAUR20; AltName: Full=Protein SMALL AUXIN UP RNA 20 [Arabidopsis thaliana]	-	-	-	-	-	-	-	-	-	-	PF02519	Auxin responsive protein	GO:0009733	response to auxin	--	--	--	--
	TRINITY_DN40128_c1_g1	31.0898	5.92054	2.4102	0.0022938	0.03291	KAE8674019.1	KAE8674019	175.3	3.1e-41	KAE8674019.1 anthocyanidin 3-O-glucosyltransferase 5-like [Hibiscus syriacus]	gi|1965104209|ref|XM_039203507.1|	XM_039203507	65.8	1.3e-06	PREDICTED: Hibiscus syriacus auxin-responsive protein SAUR50-like (LOC120203162), mRNA	O65695.1	O65695	141	1.4e-32	O65695.1 RecName: Full=Auxin-responsive protein SAUR50; AltName: Full=Protein SMALL AUXIN UP-REGULATED RNA 50 [Arabidopsis thaliana]	-	-	-	-	-	-	-	-	-	-	PF02519	Auxin responsive protein	GO:0009733	response to auxin	--	--	--	--
	TRINITY_DN40664_c0_g3	76.1169	15.4896	2.3123	1.3119e-05	0.00082471	XP_022748864.1	XP_022748864	146.7	1.3e-32	XP_022748864.1 uncharacterized protein LOC111298413 [Durio zibethinus]	gi|1677634133|gb|CP032565.1|	CP032565	217	3.58e-52	Gossypium raimondii isolate D5-4 chromosome D5_13	Q9FJF9.1	Q9FJF9	80.9	1.9e-14	Q9FJF9.1 RecName: Full=Auxin-responsive protein SAUR21; AltName: Full=Protein SMALL AUXIN UP RNA 21 [Arabidopsis thaliana]	-	-	-	-	-	-	-	-	-	-	PF02519	Auxin responsive protein	GO:0009733	response to auxin	--	--	--	--
	TRINITY_DN40664_c0_g4	147.969	35.7272	2.0542	0.00012067	0.0041031	XP_039059652.1	XP_039059652	180.6	6.8e-43	XP_039059652.1 auxin-responsive protein SAUR21-like [Hibiscus syriacus]	gi|1063470912|ref|XM_007041915.2|	XM_007041915	326	4.93e-85	PREDICTED: Theobroma cacao auxin-responsive protein SAUR21 (LOC18607651), mRNA	Q9FJF9.1	Q9FJF9	100.9	1.5e-20	Q9FJF9.1 RecName: Full=Auxin-responsive protein SAUR21; AltName: Full=Protein SMALL AUXIN UP RNA 21 [Arabidopsis thaliana]	-	-	-	-	-	-	-	-	-	-	PF02519	Auxin responsive protein	GO:0009733	response to auxin	--	--	--	--
	TRINITY_DN40664_c0_g7	71.6815	13.5763	2.3736	9.2321e-05	0.0033744	XP_039059652.1	XP_039059652	184.1	1.5e-43	XP_039059652.1 auxin-responsive protein SAUR21-like [Hibiscus syriacus]	gi|1658532725|gb|CP032255.1|	CP032255	507	4.12e-139	Gossypioides kirkii chromosome KI_13	Q9FJF9.1	Q9FJF9	104.8	2.5e-21	Q9FJF9.1 RecName: Full=Auxin-responsive protein SAUR21; AltName: Full=Protein SMALL AUXIN UP RNA 21 [Arabidopsis thaliana]	-	-	-	-	-	-	-	-	-	-	PF02519	Auxin responsive protein	GO:0009733	response to auxin	--	--	--	--
	TRINITY_DN40905_c0_g1	71.6335	17.0685	2.0926	0.003519	0.044043	XP_039058641.1	XP_039058641	149.8	1.1e-33	XP_039058641.1 auxin-responsive protein SAUR21-like [Hibiscus syriacus]	gi|1658532725|gb|CP032255.1|	CP032255	167	2.6e-37	Gossypioides kirkii chromosome KI_13	Q9FJF9.1	Q9FJF9	104	1.5e-21	Q9FJF9.1 RecName: Full=Auxin-responsive protein SAUR21; AltName: Full=Protein SMALL AUXIN UP RNA 21 [Arabidopsis thaliana]	-	-	-	-	-	-	-	-	-	-	PF02519	Auxin responsive protein	GO:0009733	response to auxin	--	--	--	--
	TRINITY_DN40905_c0_g8	33.4281	3.64925	3.2059	0.00044643	0.010471	XP_039058638.1	XP_039058638	144.4	3.8e-32	XP_039058638.1 auxin-responsive protein SAUR21-like [Hibiscus syriacus]	gi|1965102172|ref|XM_039202707.1|	XM_039202707	379	2.55e-101	PREDICTED: Hibiscus syriacus auxin-responsive protein SAUR21-like (LOC120202271), mRNA	Q9FJF9.1	Q9FJF9	103.2	2.1e-21	Q9FJF9.1 RecName: Full=Auxin-responsive protein SAUR21; AltName: Full=Protein SMALL AUXIN UP RNA 21 [Arabidopsis thaliana]	-	-	-	-	-	-	-	-	-	-	PF02519	Auxin responsive protein	GO:0009733	response to auxin	--	--	--	--
	TRINITY_DN42852_c0_g2	133.904	457.982	-1.7745	0.00092389	0.017427	XP_054787964.1	XP_054787964	206.5	1.6e-50	XP_054787964.1 protein SMALL AUXIN UP-REGULATED RNA 12-like [Prosopis cineraria]	gi|2029740521|ref|XM_016848524.2|	XM_016848524	366	4.07e-97	PREDICTED: Gossypium hirsutum auxin-responsive protein SAUR50 (LOC107918965), mRNA	O65695.1	O65695	174.5	1.5e-42	O65695.1 RecName: Full=Auxin-responsive protein SAUR50; AltName: Full=Protein SMALL AUXIN UP-REGULATED RNA 50 [Arabidopsis thaliana]	Environmental Information Processing	Signal transduction	Plant hormone signal transduction	ko04075	K14488	SAUR family protein	--	-	-	-	PF02519	Auxin responsive protein	GO:0009733	response to auxin	--	--	--	--
	TRINITY_DN43079_c2_g8	64.6992	11.764	2.4946	0.00018606	0.0055551	XP_039006838.1	XP_039006838	132.1	1.7e-28	XP_039006838.1 auxin-responsive protein SAUR23-like [Hibiscus syriacus]	gi|2402259550|ref|XM_012586491.2|	XM_012586491	89.8	4.19e-14	PREDICTED: Gossypium raimondii auxin-responsive protein SAUR23 (LOC105766947), mRNA	Q9FJF6.1	Q9FJF6	102.4	3.2e-21	Q9FJF6.1 RecName: Full=Auxin-responsive protein SAUR23; AltName: Full=Protein SMALL AUXIN UP RNA 23 [Arabidopsis thaliana]	-	-	-	-	-	-	-	-	-	-	PF02519	Auxin responsive protein	GO:0009733	response to auxin	--	--	--	--
	TRINITY_DN44571_c2_g4	21.1956	69.6022	-1.7016	0.001293	0.022138	GMI66927.1	GMI66927	345.1	3.4e-92	GMI66927.1 SMALL AUXIN UPREGULATED RNA 59 [Hibiscus trionum]	gi|1860322671|ref|XM_035048614.1|	XM_035048614	183	5.24e-42	PREDICTED: Populus alba auxin-responsive protein SAUR36-like (LOC118041329), mRNA	O22150.1	O22150	160.6	2.6e-38	O22150.1 RecName: Full=Auxin-responsive protein SAUR36; AltName: Full=Protein RESPONSE TO AUXINS AND GIBBERELLINS 1; AltName: Full=Protein SENESCENCE-ASSOCIATED GENE 201; AltName: Full=Protein SMALL AUXIN UP RNA 36 [Arabidopsis thaliana]	-	-	-	-	-	-	-	-	-	-	PF02519	Auxin responsive protein	GO:0009733	response to auxin	--	--	--	--
	TRINITY_DN44927_c1_g2	23.2797	95.8626	-2.055	0.0015846	0.0254	GMI91746.1	GMI91746	162.5	2e-37	GMI91746.1 SMALL AUXIN UPREGULATED RNA 77 [Hibiscus trionum]	gi|1965109765|ref|XM_039205628.1|	XM_039205628	154	2.58e-33	PREDICTED: Hibiscus syriacus auxin-responsive protein SAUR78-like (LOC120205836), mRNA	Q9LQI6.1	Q9LQI6	98.6	7.8e-20	Q9LQI6.1 RecName: Full=Auxin-responsive protein SAUR77; AltName: Full=Protein SMALL AUXIN UP RNA 77 [Arabidopsis thaliana]	-	-	-	-	-	-	-	-	-	-	PF02519	Auxin responsive protein	GO:0009733	response to auxin	--	--	--	--
	TRINITY_DN45382_c0_g1	38.9796	6.25407	2.6779	0.0014761	0.024184	KAE8669964.1	KAE8669964	131	3.3e-28	KAE8669964.1 Auxin-induced protein 15A [Hibiscus syriacus]	gi|1965298574|ref|XM_039184999.1|	XM_039184999	195	7.21e-46	PREDICTED: Hibiscus syriacus auxin-responsive protein SAUR21-like (LOC120179396), mRNA	P33081.1	P33081	93.2	1.7e-18	P33081.1 RecName: Full=Auxin-induced protein 15A [Glycine max]	-	-	-	-	-	-	-	-	-	-	PF02519	Auxin responsive protein	GO:0009733	response to auxin	--	--	--	--
	TRINITY_DN45382_c3_g1	98.8324	15.899	2.6486	0.00010066	0.0036024	KAG8472986.1	KAG8472986	162.2	2e-37	KAG8472986.1 hypothetical protein CXB51_034886 [Gossypium anomalum]	gi|2510679319|emb|OX637576.1|	OX637576	87.9	1.99e-13	Comarum palustre genome assembly, chromosome: 5	P33079.1	P33079	95.5	5e-19	P33079.1 RecName: Full=Auxin-induced protein 10A5 [Glycine max]	-	-	-	-	-	-	-	-	-	-	PF02519	Auxin responsive protein	GO:0009733	response to auxin	--	--	--	--
	TRINITY_DN45382_c3_g2	100.643	17.5195	2.5324	6.4333e-05	0.0026059	KAG8472986.1	KAG8472986	167.5	7e-39	KAG8472986.1 hypothetical protein CXB51_034886 [Gossypium anomalum]	gi|1269903635|ref|XM_022907393.1|	XM_022907393	259	5.95e-65	PREDICTED: Durio zibethinus auxin-responsive protein SAUR21-like (LOC111308795), mRNA	P33079.1	P33079	95.5	7.4e-19	P33079.1 RecName: Full=Auxin-induced protein 10A5 [Glycine max]	-	-	-	-	-	-	-	-	-	-	PF02519	Auxin responsive protein	GO:0009733	response to auxin	--	--	--	--
	TRINITY_DN45382_c3_g3	131.566	28.3747	2.2183	9.7439e-06	0.00065571	KAG8472986.1	KAG8472986	161.8	3.5e-37	KAG8472986.1 hypothetical protein CXB51_034886 [Gossypium anomalum]	gi|2565977109|emb|OY725321.1|	OY725321	71.3	2.74e-08	Inga leiocalycina genome assembly, chromosome: 2	P33080.1	P33080	97.4	1.8e-19	P33080.1 RecName: Full=Auxin-induced protein X10A [Glycine max]	-	-	-	-	-	-	-	-	-	-	PF02519	Auxin responsive protein	GO:0009733	response to auxin	--	--	--	--
	TRINITY_DN45382_c3_g4	151.147	45.6105	1.7355	0.00053275	0.011869	XP_039058660.1	XP_039058660	151	5.5e-34	XP_039058660.1 auxin-induced protein X15-like [Hibiscus syriacus]	gi|1042907538|emb|LT594789.1|	LT594789	202	8.21e-48	Theobroma cacao genome assembly, chromosome: II	Q41220.1	Q41220	95.5	6e-19	Q41220.1 RecName: Full=Auxin-responsive protein SAUR15; AltName: Full=Protein SMALL AUXIN UP RNA 15; AltName: Full=Protein SMALL AUXIN UP RNA FROM ARABIDOPSIS COLUMBIA 1 [Arabidopsis thaliana]	-	-	-	-	-	-	-	-	-	-	PF02519	Auxin responsive protein	GO:0009733	response to auxin	--	--	--	--
	TRINITY_DN45403_c0_g1	160.763	439.873	-1.4496	0.00040289	0.0096966	XP_039014841.1	XP_039014841	198	1.9e-47	XP_039014841.1 LOW QUALITY PROTEIN: F-box protein SKIP28 [Hibiscus syriacus]	gi|1965187413|ref|XM_039150805.1|	XM_039150805	501	3.71e-137	PREDICTED: Hibiscus syriacus dynein light chain 1, cytoplasmic-like (LOC120134373), mRNA	Q9ZU91.2	Q9ZU91	114.8	4.7e-24	Q9ZU91.2 RecName: Full=Glucan endo-1,3-beta-glucosidase 3; AltName: Full=(1->3)-beta-glucan endohydrolase 3; Short=(1->3)-beta-glucanase 3; AltName: Full=Beta-1,3-endoglucanase 3; Short=Beta-1,3-glucanase 3; Flags: Precursor [Arabidopsis thaliana]	-	-	-	-	-	-	-	KOG3430	Z	Dynein light chain type 1	PF01221//PF02519	Dynein light chain type 1//Auxin responsive protein	GO:0007017//GO:0009733	microtubule-based process//response to auxin	GO:0005515	protein binding	GO:0030286	dynein complex
	TRINITY_DN51503_c3_g1	24.724	79.7119	-1.6736	0.0033173	0.042279	GMI86693.1	GMI86693	154.5	1.7e-34	GMI86693.1 SMALL AUXIN UPREGULATED RNA 32 [Hibiscus trionum]	gi|1658532715|gb|CP032245.1|	CP032245	115	3.96e-21	Gossypioides kirkii chromosome KI_2_4	P32295.1	P32295	59.7	1.3e-07	P32295.1 RecName: Full=Indole-3-acetic acid-induced protein ARG7 [Vigna radiata var. radiata]	-	-	-	-	-	-	-	-	-	-	PF02519	Auxin responsive protein	GO:0009733	response to auxin	--	--	--	--
	TRINITY_DN54191_c1_g2	235.108	68.5572	1.7869	0.00056131	0.012315	XP_022763126.1	XP_022763126	179.5	1.5e-42	XP_022763126.1 auxin-responsive protein SAUR21-like [Durio zibethinus]	gi|2029740524|ref|XM_041108921.1|	XM_041108921	503	2.02e-138	PREDICTED: Gossypium hirsutum auxin-induced protein X15-like (LOC107918313), mRNA	Q9FJF9.1	Q9FJF9	105.1	7.6e-22	Q9FJF9.1 RecName: Full=Auxin-responsive protein SAUR21; AltName: Full=Protein SMALL AUXIN UP RNA 21 [Arabidopsis thaliana]	-	-	-	-	-	-	-	-	-	-	PF02519	Auxin responsive protein	GO:0009733	response to auxin	--	--	--	--
S3	Gene_id	readcount_S3	readcount_CK	log2FoldChange	pval	padj	NR_ID	NR_ACC	NR_Score	NR_Evalue	NR_Description	NT_ID	NT_ACC	NT_Score	NT_Evalue	NT_Description	SwissProt_ID	SwissProt_ACC	SwissProt_Score	SwissProt_Evalue	SwissProt_Description	1st-level(pathway)	2nd-level(pathway)	3rd-level(pathway)	PathwayID	KoID	KoDescription	EC	KOG_ID	Abbreviation	KOG_Description	Pfam_ID	Pfam_Description	Gene Ontology Biological Process	BP Description	Gene Ontology Molecular Function	MF Description	Gene Ontology Cellular Component	CC Description
	TRINITY_DN29191_c1_g1	1007.76	290.135	1.798	0.00018605	0.0030213	KAB1994589.1	KAB1994589	166.8	1.3e-38	KAB1994589.1 hypothetical protein ES319_D13G109000v1 [Gossypium barbadense]	gi|1350236212|ref|XM_006408191.2|	XM_006408191	67.6	4.08e-07	PREDICTED: Eutrema salsugineum auxin-responsive protein SAUR21 (LOC18024805), mRNA	Q9FK62.1	Q9FK62	105.9	5.7e-22	Q9FK62.1 RecName: Full=Auxin-responsive protein SAUR24; AltName: Full=Protein SMALL AUXIN UP RNA 24 [Arabidopsis thaliana]	-	-	-	-	-	-	-	-	-	-	PF02519	Auxin responsive protein	GO:0009733	response to auxin	--	--	--	--
	TRINITY_DN36439_c0_g4	7.20516	135.267	-4.227	1.951e-07	1.0713e-05	GMI93659.1	GMI93659	199.9	9.8e-49	GMI93659.1 SMALL AUXIN UPREGULATED RNA 78 [Hibiscus trionum]	gi|1677634130|gb|CP032562.1|	CP032562	309	4.45e-80	Gossypium raimondii isolate D5-4 chromosome D5_10	Q9C9E1.1	Q9C9E1	127.9	1e-28	Q9C9E1.1 RecName: Full=Auxin-responsive protein SAUR78; AltName: Full=Protein SMALL AUXIN UP RNA 78 [Arabidopsis thaliana]	-	-	-	-	-	-	-	-	-	-	PF02519	Auxin responsive protein	GO:0009733	response to auxin	--	--	--	--
	TRINITY_DN38012_c0_g2	1.06027	28.5706	-4.7671	6.8685e-05	0.0013565	GMI99070.1	GMI99070	297.4	1.1e-77	GMI99070.1 SMALL AUXIN UPREGULATED RNA 59 [Hibiscus trionum]	gi|1269915856|ref|XM_022913941.1|	XM_022913941	350	6.33e-92	PREDICTED: Durio zibethinus auxin-responsive protein SAUR36-like (LOC111313279), mRNA	O22150.1	O22150	160.6	3.4e-38	O22150.1 RecName: Full=Auxin-responsive protein SAUR36; AltName: Full=Protein RESPONSE TO AUXINS AND GIBBERELLINS 1; AltName: Full=Protein SENESCENCE-ASSOCIATED GENE 201; AltName: Full=Protein SMALL AUXIN UP RNA 36 [Arabidopsis thaliana]	-	-	-	-	-	-	-	-	-	-	PF02519	Auxin responsive protein	GO:0009733	response to auxin	--	--	--	--
	TRINITY_DN38012_c0_g3	163.438	1313.67	-3.0075	3.5778e-09	3.5849e-07	GMI99070.1	GMI99070	310.1	1.9e-81	GMI99070.1 SMALL AUXIN UPREGULATED RNA 59 [Hibiscus trionum]	gi|1269915856|ref|XM_022913941.1|	XM_022913941	344	3.54e-90	PREDICTED: Durio zibethinus auxin-responsive protein SAUR36-like (LOC111313279), mRNA	O22150.1	O22150	159.8	6.9e-38	O22150.1 RecName: Full=Auxin-responsive protein SAUR36; AltName: Full=Protein RESPONSE TO AUXINS AND GIBBERELLINS 1; AltName: Full=Protein SENESCENCE-ASSOCIATED GENE 201; AltName: Full=Protein SMALL AUXIN UP RNA 36 [Arabidopsis thaliana]	-	-	-	-	-	-	-	-	-	-	PF02519	Auxin responsive protein	GO:0009733	response to auxin	--	--	--	--
	TRINITY_DN38299_c0_g1	18.7932	101.723	-2.4484	0.0034287	0.030159	XP_012438221.1	XP_012438221	276.9	1.2e-71	XP_012438221.1 auxin-responsive protein SAUR32 [Gossypium raimondii]	gi|1965070390|ref|XM_039204160.1|	XM_039204160	520	3.56e-143	PREDICTED: Hibiscus syriacus auxin-responsive protein SAUR32-like (LOC120204042), mRNA	-	-	-	-	-	-	-	-	-	-	-	-	-	-	-	PF02519	Auxin responsive protein	GO:0009733	response to auxin	--	--	--	--
	TRINITY_DN38486_c0_g1	35.0458	289.198	-3.0402	2.1807e-06	7.9284e-05	GMI89385.1	GMI89385	223	1.3e-55	GMI89385.1 SMALL AUXIN UPREGULATED RNA 76 [Hibiscus trionum]	gi|1727325173|gb|CP032575.1|	CP032575	252	9.42e-63	Gossypium turneri isolate D10-2 chromosome D10_05	Q29PU2.1	Q29PU2	127.1	2.2e-28	Q29PU2.1 RecName: Full=Auxin-responsive protein SAUR76; AltName: Full=Protein SMALL AUXIN UP RNA 76 [Arabidopsis thaliana]	-	-	-	-	-	-	-	-	-	-	PF02519	Auxin responsive protein	GO:0009733	response to auxin	--	--	--	--
	TRINITY_DN38486_c0_g3	86.8599	298.235	-1.7802	0.0011303	0.012897	XP_039033360.1	XP_039033360	177.6	6.9e-42	XP_039033360.1 auxin-responsive protein SAUR76-like [Hibiscus syriacus]	gi|2029742562|ref|XM_041109373.1|	XM_041109373	448	1.22e-121	PREDICTED: Gossypium hirsutum auxin-responsive protein SAUR76-like (LOC121225186), mRNA	Q29PU2.1	Q29PU2	97.1	2.6e-19	Q29PU2.1 RecName: Full=Auxin-responsive protein SAUR76; AltName: Full=Protein SMALL AUXIN UP RNA 76 [Arabidopsis thaliana]	-	-	-	-	-	-	-	-	-	-	PF02519	Auxin responsive protein	GO:0009733	response to auxin	--	--	--	--
	TRINITY_DN39936_c1_g2	30.5849	196.891	-2.6948	0.0014252	0.015509	GMI96846.1	GMI96846	297.7	6.2e-78	GMI96846.1 SMALL AUXIN UPREGULATED RNA 52 [Hibiscus trionum]	gi|1063519125|ref|XM_007017692.2|	XM_007017692	571	9.52e-159	PREDICTED: Theobroma cacao auxin-induced protein 6B (LOC18591524), mRNA	-	-	-	-	-	-	-	-	-	-	-	-	-	-	-	PF02519	Auxin responsive protein	GO:0009733	response to auxin	--	--	--	--
	TRINITY_DN39936_c1_g3	14.9415	88.579	-2.5598	0.0001081	0.0019544	OMP04010.1	OMP04010	292.7	2e-76	OMP04010.1 Auxin responsive SAUR protein [Corchorus capsularis]	gi|2558070758|gb|CP131461.1|	CP131461	95.3	2.56e-15	Microcos paniculata chromosome 6a	O22150.1	O22150	72	1.2e-11	O22150.1 RecName: Full=Auxin-responsive protein SAUR36; AltName: Full=Protein RESPONSE TO AUXINS AND GIBBERELLINS 1; AltName: Full=Protein SENESCENCE-ASSOCIATED GENE 201; AltName: Full=Protein SMALL AUXIN UP RNA 36 [Arabidopsis thaliana]	Environmental Information Processing	Signal transduction	Plant hormone signal transduction	ko04075	K14488	SAUR family protein	--	-	-	-	PF02519	Auxin responsive protein	GO:0009733	response to auxin	--	--	--	--
	TRINITY_DN40664_c0_g7	42.7556	11.8058	1.8357	0.006796	0.049533	XP_039059652.1	XP_039059652	184.1	1.5e-43	XP_039059652.1 auxin-responsive protein SAUR21-like [Hibiscus syriacus]	gi|1658532725|gb|CP032255.1|	CP032255	507	4.12e-139	Gossypioides kirkii chromosome KI_13	Q9FJF9.1	Q9FJF9	104.8	2.5e-21	Q9FJF9.1 RecName: Full=Auxin-responsive protein SAUR21; AltName: Full=Protein SMALL AUXIN UP RNA 21 [Arabidopsis thaliana]	-	-	-	-	-	-	-	-	-	-	PF02519	Auxin responsive protein	GO:0009733	response to auxin	--	--	--	--
	TRINITY_DN42852_c0_g2	76.0705	391.752	-2.3629	9.7638e-06	0.00027284	XP_054787964.1	XP_054787964	206.5	1.6e-50	XP_054787964.1 protein SMALL AUXIN UP-REGULATED RNA 12-like [Prosopis cineraria]	gi|2029740521|ref|XM_016848524.2|	XM_016848524	366	4.07e-97	PREDICTED: Gossypium hirsutum auxin-responsive protein SAUR50 (LOC107918965), mRNA	O65695.1	O65695	174.5	1.5e-42	O65695.1 RecName: Full=Auxin-responsive protein SAUR50; AltName: Full=Protein SMALL AUXIN UP-REGULATED RNA 50 [Arabidopsis thaliana]	Environmental Information Processing	Signal transduction	Plant hormone signal transduction	ko04075	K14488	SAUR family protein	--	-	-	-	PF02519	Auxin responsive protein	GO:0009733	response to auxin	--	--	--	--
	TRINITY_DN44571_c2_g2	310.092	120.99	1.3617	0.0017511	0.018183	XP_039056549.1	XP_039056549	282.3	4.4e-73	XP_039056549.1 auxin-responsive protein SAUR36-like [Hibiscus syriacus]	gi|1269915856|ref|XM_022913941.1|	XM_022913941	453	5.88e-123	PREDICTED: Durio zibethinus auxin-responsive protein SAUR36-like (LOC111313279), mRNA	O22150.1	O22150	170.6	4.1e-41	O22150.1 RecName: Full=Auxin-responsive protein SAUR36; AltName: Full=Protein RESPONSE TO AUXINS AND GIBBERELLINS 1; AltName: Full=Protein SENESCENCE-ASSOCIATED GENE 201; AltName: Full=Protein SMALL AUXIN UP RNA 36 [Arabidopsis thaliana]	-	-	-	-	-	-	-	-	-	-	PF02519	Auxin responsive protein	GO:0009733	response to auxin	--	--	--	--
	TRINITY_DN44571_c2_g6	220.419	90.0289	1.2952	0.0035522	0.030973	XP_039056549.1	XP_039056549	286.2	2.2e-74	XP_039056549.1 auxin-responsive protein SAUR36-like [Hibiscus syriacus]	gi|2029609943|ref|XM_016875349.2|	XM_016875349	368	1.56e-97	PREDICTED: Gossypium hirsutum auxin-responsive protein SAUR36-like (LOC107941745), mRNA	O22150.1	O22150	172.6	7.7e-42	O22150.1 RecName: Full=Auxin-responsive protein SAUR36; AltName: Full=Protein RESPONSE TO AUXINS AND GIBBERELLINS 1; AltName: Full=Protein SENESCENCE-ASSOCIATED GENE 201; AltName: Full=Protein SMALL AUXIN UP RNA 36 [Arabidopsis thaliana]	-	-	-	-	-	-	-	-	-	-	PF02519	Auxin responsive protein	GO:0009733	response to auxin	--	--	--	--
	TRINITY_DN45403_c0_g1	91.6869	377.949	-2.0427	8.3926e-07	3.6494e-05	XP_039014841.1	XP_039014841	198	1.9e-47	XP_039014841.1 LOW QUALITY PROTEIN: F-box protein SKIP28 [Hibiscus syriacus]	gi|1965187413|ref|XM_039150805.1|	XM_039150805	501	3.71e-137	PREDICTED: Hibiscus syriacus dynein light chain 1, cytoplasmic-like (LOC120134373), mRNA	Q9ZU91.2	Q9ZU91	114.8	4.7e-24	Q9ZU91.2 RecName: Full=Glucan endo-1,3-beta-glucosidase 3; AltName: Full=(1->3)-beta-glucan endohydrolase 3; Short=(1->3)-beta-glucanase 3; AltName: Full=Beta-1,3-endoglucanase 3; Short=Beta-1,3-glucanase 3; Flags: Precursor [Arabidopsis thaliana]	-	-	-	-	-	-	-	KOG3430	Z	Dynein light chain type 1	PF01221//PF02519	Dynein light chain type 1//Auxin responsive protein	GO:0007017//GO:0009733	microtubule-based process//response to auxin	GO:0005515	protein binding	GO:0030286	dynein complex
	TRINITY_DN52738_c0_g6	256.737	98.99	1.3774	0.0025588	0.024241	XP_039045920.1	XP_039045920	205.7	3.3e-50	XP_039045920.1 auxin-responsive protein SAUR50-like [Hibiscus syriacus]	gi|2551370400|emb|OY284465.1|	OY284465	346	6.48e-91	Theobroma cacao genome assembly, chromosome: 8	O65695.1	O65695	177.2	2.8e-43	O65695.1 RecName: Full=Auxin-responsive protein SAUR50; AltName: Full=Protein SMALL AUXIN UP-REGULATED RNA 50 [Arabidopsis thaliana]	-	-	-	-	-	-	-	-	-	-	PF02519	Auxin responsive protein	GO:0009733	response to auxin	--	--	--	--
S4	Gene_id	readcount_S4	readcount_CK	log2FoldChange	pval	padj	NR_ID	NR_ACC	NR_Score	NR_Evalue	NR_Description	NT_ID	NT_ACC	NT_Score	NT_Evalue	NT_Description	SwissProt_ID	SwissProt_ACC	SwissProt_Score	SwissProt_Evalue	SwissProt_Description	1st-level(pathway)	2nd-level(pathway)	3rd-level(pathway)	PathwayID	KoID	KoDescription	EC	KOG_ID	Abbreviation	KOG_Description	Pfam_ID	Pfam_Description	Gene Ontology Biological Process	BP Description	Gene Ontology Molecular Function	MF Description	Gene Ontology Cellular Component	CC Description
	TRINITY_DN26281_c0_g1	0	21.6818	-7.0228	8.4177e-06	0.0004059	XP_038993687.1	XP_038993687	258.5	3e-66	XP_038993687.1 auxin-responsive protein SAUR32-like [Hibiscus syriacus]	gi|1965208177|ref|XM_039155157.1|	XM_039155157	298	1.26e-76	PREDICTED: Hibiscus syriacus uncharacterized LOC120140130 (LOC120140130), mRNA	Q9LR00.1	Q9LR00	52.4	7.2e-06	Q9LR00.1 RecName: Full=Protein SMALL AUXIN UP-REGULATED RNA 51 [Arabidopsis thaliana]	-	-	-	-	-	-	-	-	-	-	PF02519	Auxin responsive protein	GO:0009733	response to auxin	--	--	--	--
	TRINITY_DN26885_c0_g3	26.5818	1.16824	4.5752	0.00046266	0.01018	GMI79993.1	GMI79993	249.2	1.7e-63	GMI79993.1 SMALL AUXIN UPREGULATED RNA 46 [Hibiscus trionum]	gi|1965244960|ref|XM_039166328.1|	XM_039166328	610	1.35e-170	PREDICTED: Hibiscus syriacus auxin-responsive protein SAUR50-like (LOC120154657), mRNA	Q9LR00.1	Q9LR00	74.7	1.3e-12	Q9LR00.1 RecName: Full=Protein SMALL AUXIN UP-REGULATED RNA 51 [Arabidopsis thaliana]	-	-	-	-	-	-	-	-	-	-	PF02519	Auxin responsive protein	GO:0009733	response to auxin	--	--	--	--
	TRINITY_DN28277_c0_g1	7.52051	453.305	-5.8576	1.7758e-16	1.0844e-13	GMI99345.1	GMI99345	167.5	8e-39	GMI99345.1 hypothetical protein HRI_003603800 [Hibiscus trionum]	gi|2551368406|emb|OY284438.1|	OY284438	97.1	5.71e-16	Theobroma cacao genome assembly, chromosome: 1	-	-	-	-	-	Environmental Information Processing	Signal transduction	Plant hormone signal transduction	ko04075	K14488	SAUR family protein	--	-	-	-	PF02519	Auxin responsive protein	GO:0009733	response to auxin	--	--	--	--
	TRINITY_DN36339_c1_g3	3.61785	164.551	-5.4737	1.4156e-09	2.1451e-07	XP_039000619.1	XP_039000619	191	5.5e-46	XP_039000619.1 auxin-responsive protein SAUR50-like [Hibiscus syriacus]	gi|2551370400|emb|OY284465.1|	OY284465	276	5.51e-70	Theobroma cacao genome assembly, chromosome: 8	Q9LR00.1	Q9LR00	173.3	2.6e-42	Q9LR00.1 RecName: Full=Protein SMALL AUXIN UP-REGULATED RNA 51 [Arabidopsis thaliana]	Environmental Information Processing	Signal transduction	Plant hormone signal transduction	ko04075	K14488	SAUR family protein	--	-	-	-	PF02519	Auxin responsive protein	GO:0009733	response to auxin	--	--	--	--
	TRINITY_DN36439_c0_g4	1.22937	154.67	-6.7907	6.7785e-13	2.0931e-10	GMI93659.1	GMI93659	199.9	9.8e-49	GMI93659.1 SMALL AUXIN UPREGULATED RNA 78 [Hibiscus trionum]	gi|1677634130|gb|CP032562.1|	CP032562	309	4.45e-80	Gossypium raimondii isolate D5-4 chromosome D5_10	Q9C9E1.1	Q9C9E1	127.9	1e-28	Q9C9E1.1 RecName: Full=Auxin-responsive protein SAUR78; AltName: Full=Protein SMALL AUXIN UP RNA 78 [Arabidopsis thaliana]	-	-	-	-	-	-	-	-	-	-	PF02519	Auxin responsive protein	GO:0009733	response to auxin	--	--	--	--
	TRINITY_DN38012_c0_g3	125.612	1523.8	-3.6001	1.1281e-12	3.3326e-10	GMI99070.1	GMI99070	310.1	1.9e-81	GMI99070.1 SMALL AUXIN UPREGULATED RNA 59 [Hibiscus trionum]	gi|1269915856|ref|XM_022913941.1|	XM_022913941	344	3.54e-90	PREDICTED: Durio zibethinus auxin-responsive protein SAUR36-like (LOC111313279), mRNA	O22150.1	O22150	159.8	6.9e-38	O22150.1 RecName: Full=Auxin-responsive protein SAUR36; AltName: Full=Protein RESPONSE TO AUXINS AND GIBBERELLINS 1; AltName: Full=Protein SENESCENCE-ASSOCIATED GENE 201; AltName: Full=Protein SMALL AUXIN UP RNA 36 [Arabidopsis thaliana]	-	-	-	-	-	-	-	-	-	-	PF02519	Auxin responsive protein	GO:0009733	response to auxin	--	--	--	--
	TRINITY_DN38486_c0_g1	89.5395	328.963	-1.8792	0.002808	0.040547	GMI89385.1	GMI89385	223	1.3e-55	GMI89385.1 SMALL AUXIN UPREGULATED RNA 76 [Hibiscus trionum]	gi|1727325173|gb|CP032575.1|	CP032575	252	9.42e-63	Gossypium turneri isolate D10-2 chromosome D10_05	Q29PU2.1	Q29PU2	127.1	2.2e-28	Q29PU2.1 RecName: Full=Auxin-responsive protein SAUR76; AltName: Full=Protein SMALL AUXIN UP RNA 76 [Arabidopsis thaliana]	-	-	-	-	-	-	-	-	-	-	PF02519	Auxin responsive protein	GO:0009733	response to auxin	--	--	--	--
	TRINITY_DN39936_c1_g2	49.8705	223.497	-2.1655	0.002351	0.035351	GMI96846.1	GMI96846	297.7	6.2e-78	GMI96846.1 SMALL AUXIN UPREGULATED RNA 52 [Hibiscus trionum]	gi|1063519125|ref|XM_007017692.2|	XM_007017692	571	9.52e-159	PREDICTED: Theobroma cacao auxin-induced protein 6B (LOC18591524), mRNA	-	-	-	-	-	-	-	-	-	-	-	-	-	-	-	PF02519	Auxin responsive protein	GO:0009733	response to auxin	--	--	--	--
	TRINITY_DN42852_c0_g2	89.5614	454.5	-2.3406	2.0655e-05	0.00084594	XP_054787964.1	XP_054787964	206.5	1.6e-50	XP_054787964.1 protein SMALL AUXIN UP-REGULATED RNA 12-like [Prosopis cineraria]	gi|2029740521|ref|XM_016848524.2|	XM_016848524	366	4.07e-97	PREDICTED: Gossypium hirsutum auxin-responsive protein SAUR50 (LOC107918965), mRNA	O65695.1	O65695	174.5	1.5e-42	O65695.1 RecName: Full=Auxin-responsive protein SAUR50; AltName: Full=Protein SMALL AUXIN UP-REGULATED RNA 50 [Arabidopsis thaliana]	Environmental Information Processing	Signal transduction	Plant hormone signal transduction	ko04075	K14488	SAUR family protein	--	-	-	-	PF02519	Auxin responsive protein	GO:0009733	response to auxin	--	--	--	--
	TRINITY_DN44927_c1_g2	16.2989	95.3392	-2.5348	0.0012377	0.021781	GMI91746.1	GMI91746	162.5	2e-37	GMI91746.1 SMALL AUXIN UPREGULATED RNA 77 [Hibiscus trionum]	gi|1965109765|ref|XM_039205628.1|	XM_039205628	154	2.58e-33	PREDICTED: Hibiscus syriacus auxin-responsive protein SAUR78-like (LOC120205836), mRNA	Q9LQI6.1	Q9LQI6	98.6	7.8e-20	Q9LQI6.1 RecName: Full=Auxin-responsive protein SAUR77; AltName: Full=Protein SMALL AUXIN UP RNA 77 [Arabidopsis thaliana]	-	-	-	-	-	-	-	-	-	-	PF02519	Auxin responsive protein	GO:0009733	response to auxin	--	--	--	--
	TRINITY_DN45403_c0_g1	145.368	437.047	-1.5862	0.00070564	0.014184	XP_039014841.1	XP_039014841	198	1.9e-47	XP_039014841.1 LOW QUALITY PROTEIN: F-box protein SKIP28 [Hibiscus syriacus]	gi|1965187413|ref|XM_039150805.1|	XM_039150805	501	3.71e-137	PREDICTED: Hibiscus syriacus dynein light chain 1, cytoplasmic-like (LOC120134373), mRNA	Q9ZU91.2	Q9ZU91	114.8	4.7e-24	Q9ZU91.2 RecName: Full=Glucan endo-1,3-beta-glucosidase 3; AltName: Full=(1->3)-beta-glucan endohydrolase 3; Short=(1->3)-beta-glucanase 3; AltName: Full=Beta-1,3-endoglucanase 3; Short=Beta-1,3-glucanase 3; Flags: Precursor [Arabidopsis thaliana]	-	-	-	-	-	-	-	KOG3430	Z	Dynein light chain type 1	PF01221//PF02519	Dynein light chain type 1//Auxin responsive protein	GO:0007017//GO:0009733	microtubule-based process//response to auxin	GO:0005515	protein binding	GO:0030286	dynein complex
	TRINITY_DN52738_c0_g6	304.904	114.163	1.4184	0.0028651	0.041161	XP_039045920.1	XP_039045920	205.7	3.3e-50	XP_039045920.1 auxin-responsive protein SAUR50-like [Hibiscus syriacus]	gi|2551370400|emb|OY284465.1|	OY284465	346	6.48e-91	Theobroma cacao genome assembly, chromosome: 8	O65695.1	O65695	177.2	2.8e-43	O65695.1 RecName: Full=Auxin-responsive protein SAUR50; AltName: Full=Protein SMALL AUXIN UP-REGULATED RNA 50 [Arabidopsis thaliana]	-	-	-	-	-	-	-	-	-	-	PF02519	Auxin responsive protein	GO:0009733	response to auxin	--	--	--	--

## Sheet: Table S4
Supplementary Table 4. Primers of 10 selected differential expression genes for qRT-PCR
Gene-id	Description	Primers sequences
				qRT-PCR	RNA-seq
				log2 fold change	log2 fold change
TRINITY_DN37402_c0_g3	heme binding//peroxidase activity	F	TTCGATACAATCAGTGC	5.2453	3.3385 (0.1% NaCl VS 0%NaCl)
		R	CAAGTTTATTATTTGCAATAC
TRINITY_DN38873_c0_g1	heme binding//peroxidase activity	F	ATGGCTGCTGCTACTGCT	1.2745	3.3586 (0.1% NaCl VS 0%NaCl)
		R	ATTCGGCCTCCTGCAATTC
TRINITY_DN40545_c0_g1	heme binding//peroxidase activity	F	ACCTTAGACGAGGTTAAGG	6.2432	4.0682 (0.1% NaCl VS 0%NaCl)
		R	CTTTACTGTTGTGTTCTGTTG
TRINITY_DN40545_c0_g3	heme binding//peroxidase activity	F	GTTCATCCTCCTGCAGTTCT	5.5349	2.8014 (0.1% NaCl VS 0%NaCl)
		R	CCACAAGACAGTTCAAGTGTT
TRINITY_DN42469_c0_g1	auxin responsive GH3 gene family	F	TTTGGAGTGCACCATTGCTT	4.2759	2.3011 (0.3% NaCl VS 0%NaCl)
		R	AGTCATGCCGGAAGCTCC
TRINITY_DN49280_c0_g2	auxin responsive GH3 gene family	F	ATTTGCCATTCAACGGAATCC	1.3457	2.0992 (0.3% NaCl VS 0%NaCl)
		R	ATGGATGGGAAGAAACTGGAA
TRINITY_DN49280_c0_g1	auxin responsive GH3 gene family	F	TGCCGTTCAAGGGAATCCA	3.6853	2.3162 (0.3% NaCl VS 0%NaCl)
		R	TGGTGAAGACTCTTCCCTCA
TRINITY_DN51471_c1_g2	calcium ion binding	F	CCTATGGCCTCCACCACATG	2.1356	1.4675 (0.1% NaCl VS 0%NaCl)
		R	ACCACTGGAATGGAAGTCTC
TRINITY_DN126826_c0_g1	calcium ion binding	F	TGTTAATGCTGACATTCTCT	4.9528	2.6074 (0.3% NaCl VS 0%NaCl)
		R	GATGTTATGGAACATCATGTTT
TRINITY_DN37569_c0_g1	calcium ion binding	F	GCCTTGAAGGTAATAGCAGA	7.6752	3.1129 (0.3% NaCl VS 0%NaCl)
		R	TCCCATCCCCGTCTTTAG

## Sheet: Table S5
Table S5. KEGG pathway analysis of energy metabolism -related genes in okra seedlings under different NaCl treatments.
Term	ID	S1		S2		S3		S4
		up	down	up	down	up	down	up	down
Carbon fixation in photosynthetic organisms	ko00710	3	0	14	20	12	5	0	20
Carbon fixation pathways in prokaryotes	ko00720	1	0	9	2	15	2	0	4
Methane metabolism	ko00680	1	0	17	11	19	2	1	9
Nitrogen metabolism	ko00910	0	1	5	6	5	2	2	7
Photosynthesis	ko00195	1	0	1	18	1	4	0	35
Photosynthesis - antenna proteins	ko00196	0	0	0	6	0	0	0	13
Sulfur metabolism	ko00920	0	0	4	2	5	2	0	3

## Sheet: Table S6
Table S3. KEGG pathway analysis of carbohydrate metabolism-related genes in okra seedlings under different NaCl
Term	ID	S1		S2		S3		S4
		up	down	up	down	up	down	up	down
Amino sugar and nucleotide sugar metabolism	ko00520	1	0	12	3	14	7	1	4
Ascorbate and aldarate metabolism	ko00053	5	1	11	0	11	4	1	5
Butanoate metabolism	ko00650	0	0	10	0	6	2	0	0
Citrate cycle (TCA cycle)	ko00020	1	0	17	5	30	1	1	6
Fructose and mannose metabolism	ko00051	1	0	6	9	11	4	0	8
Galactose metabolism	ko00052	0	0	10	1	8	2	1	1
Glycolysis / Gluconeogenesis	ko00010	6	1	33	11	33	5	0	10
Glyoxylate and dicarboxylate metabolism	ko00630	6	0	19	12	23	3	3	14
Inositol phosphate metabolism	ko00562	1	0	6	0	9	1	0	0
Pentose and glucuronate interconversions	ko00040	2	2	16	1	8	12	0	7
Pentose phosphate pathway	ko00030	1	0	14	11	13	3	0	8
Propanoate metabolism	ko00640	0	0	17	1	11	0	0	1
Pyruvate metabolism	ko00620	5	1	23	4	20	4	0	4
Starch and sucrose metabolism	ko00500	1	0	20	10	23	10	3	6
